# Supplementary material for: Androgen and Oestrogen Affect the Expression of Long Non-Coding RNAs During Phallus Development in a Marsupial
Source: Noncoding RNA. 2018 Dec 30;5(1):3. doi: 10.3390/ncrna5010003 (PMC6468475; doi:10.3390/ncrna5010003)
Supplement: Supplementary file 1 [file ncrna-05-00003-s001.zip]

Archive with 5 entries (5 files):
- Supplementary Table S2.pdf
- Supplementary Figure S1.pdf
- Supplementary Figure S2.pdf
- Supplementary Figure S3.tif
- Supplementary Table S1.csv
