# Supplementary material for: Androgen and Oestrogen Affect the Expression of Long Non-Coding RNAs During Phallus Development in a Marsupial
Source: Noncoding RNA. 2018 Dec 30;5(1):3. doi: 10.3390/ncrna5010003 (PMC6468475; doi:10.3390/ncrna5010003)
Supplement: Supplementary file 1 [file ncrna-05-00003-s001.zip › Supplementary Table S1.csv]

gene_id	fpkm.E2	fpkm.adiol	fpkm.castration	fpkm.female	fpkm.male	isoform_id	locus	locus.start	locus.end	length	protein_id	arrayexpress_id	wikigene_name	significant
XLOC_000001	2.89521	2.75841	3.9047	3.60236	2.7017	TCONS_00000002	scaffold1	1246922	1254642	1198	ENSP00000450962	ENSG00000170370	EMX2	NO
XLOC_000001	2.89521	2.75841	3.9047	3.60236	2.7017	TCONS_00000001	scaffold1	1246922	1254642	1536	ENSP00000450962	ENSG00000170370	EMX2	NO
XLOC_000002	4.51504	5.11923	4.65173	5.32971	6.19005	TCONS_00000003	scaffold1	3267297	3298965	4391	ENSP00000354688	ENSG00000119979	FAM45A	NO
XLOC_000003	7.21346	7.52287	5.37152	6.4805	5.46232	TCONS_00000004	scaffold1	3374165	3678149	808	ENSP00000376609	ENSG00000198873	GRK5	NO
XLOC_000003	7.21346	7.52287	5.37152	6.4805	5.46232	TCONS_00000005	scaffold1	3374165	3678149	7329	ENSP00000376609	ENSG00000198873	GRK5	NO
XLOC_000003	7.21346	7.52287	5.37152	6.4805	5.46232	TCONS_00000006	scaffold1	3374165	3678149	6709	ENSP00000376609	ENSG00000198873	GRK5	NO
XLOC_000004	10.9994	11.9002	11.4536	11.6317	10.9132	TCONS_00000008	scaffold1	3917571	3949342	3547	ENSP00000358081	ENSG00000151929	BAG3	NO
XLOC_000004	10.9994	11.9002	11.4536	11.6317	10.9132	TCONS_00000007	scaffold1	3917571	3949342	4240	ENSP00000358081	ENSG00000151929	BAG3	NO
XLOC_000005	9.52991	10.7802	9.6569	10.918	10.6596	TCONS_00000009	scaffold1	4048812	4136097	5235	ENSP00000354519	ENSG00000198825	INPP5F	NO
XLOC_000005	9.52991	10.7802	9.6569	10.918	10.6596	TCONS_00000011	scaffold1	4048812	4136097	4537	ENSP00000354519	ENSG00000198825	INPP5F	NO
XLOC_000005	9.52991	10.7802	9.6569	10.918	10.6596	TCONS_00000010	scaffold1	4048812	4136097	5137	ENSP00000354519	ENSG00000198825	INPP5F	NO
XLOC_000006	12.1576	11.5764	11.4762	9.73247	11.0519	TCONS_00000014	scaffold1	4178343	4205638	4253	ENSP00000358071	ENSG00000107651	SEC23IP	NO
XLOC_000006	12.1576	11.5764	11.4762	9.73247	11.0519	TCONS_00000012	scaffold1	4178343	4205638	4164	ENSP00000358071	ENSG00000107651	SEC23IP	NO
XLOC_000006	12.1576	11.5764	11.4762	9.73247	11.0519	TCONS_00000013	scaffold1	4178343	4205638	4250	ENSP00000358071	ENSG00000107651	SEC23IP	NO
XLOC_000007	16.0389	15.914	15.8286	16.1198	17.1471	TCONS_00000017	scaffold1	5334666	5418861	5686	ENSP00000263461	ENSG00000120008	WDR11	NO
XLOC_000007	16.0389	15.914	15.8286	16.1198	17.1471	TCONS_00000015	scaffold1	5334666	5418861	5780	ENSP00000263461	ENSG00000120008	WDR11	NO
XLOC_000007	16.0389	15.914	15.8286	16.1198	17.1471	TCONS_00000018	scaffold1	5334666	5418861	5587	ENSP00000263461	ENSG00000120008	WDR11	NO
XLOC_000007	16.0389	15.914	15.8286	16.1198	17.1471	TCONS_00000016	scaffold1	5334666	5418861	5682	ENSP00000263461	ENSG00000120008	WDR11	NO
XLOC_000008	5.03721	8.55218	5.26387	8.31805	11.0366	TCONS_00000020	scaffold1	6704014	6710591	2107	ENSP00000358013	ENSG00000107672	NSMCE4A	NO
XLOC_000008	5.03721	8.55218	5.26387	8.31805	11.0366	TCONS_00000019	scaffold1	6704014	6710591	792	ENSP00000358013	ENSG00000107672	NSMCE4A	NO
XLOC_000009	32.6121	31.3428	29.8371	32.5784	32.7162	TCONS_00000024	scaffold1	6727966	7026880	2741	ENSP00000395048	ENSG00000138162	TACC2	NO
XLOC_000009	32.6121	31.3428	29.8371	32.5784	32.7162	TCONS_00000024	scaffold1	6727966	7026880	2741	ENSP00000427618	ENSG00000138162	TACC2	NO
XLOC_000009	32.6121	31.3428	29.8371	32.5784	32.7162	TCONS_00000024	scaffold1	6727966	7026880	2741	ENSP00000420967	ENSG00000138162	TACC2	NO
XLOC_000009	32.6121	31.3428	29.8371	32.5784	32.7162	TCONS_00000024	scaffold1	6727966	7026880	2741	ENSP00000353763	ENSG00000138162	TACC2	NO
XLOC_000009	32.6121	31.3428	29.8371	32.5784	32.7162	TCONS_00000024	scaffold1	6727966	7026880	2741	ENSP00000357996	ENSG00000138162	TACC2	NO
XLOC_000009	32.6121	31.3428	29.8371	32.5784	32.7162	TCONS_00000024	scaffold1	6727966	7026880	2741	ENSP00000260733	ENSG00000138162	TACC2	NO
XLOC_000009	32.6121	31.3428	29.8371	32.5784	32.7162	TCONS_00000021	scaffold1	6727966	7026880	5875	ENSP00000395048	ENSG00000138162	TACC2	NO
XLOC_000009	32.6121	31.3428	29.8371	32.5784	32.7162	TCONS_00000021	scaffold1	6727966	7026880	5875	ENSP00000427618	ENSG00000138162	TACC2	NO
XLOC_000009	32.6121	31.3428	29.8371	32.5784	32.7162	TCONS_00000021	scaffold1	6727966	7026880	5875	ENSP00000420967	ENSG00000138162	TACC2	NO
XLOC_000009	32.6121	31.3428	29.8371	32.5784	32.7162	TCONS_00000021	scaffold1	6727966	7026880	5875	ENSP00000353763	ENSG00000138162	TACC2	NO
XLOC_000009	32.6121	31.3428	29.8371	32.5784	32.7162	TCONS_00000021	scaffold1	6727966	7026880	5875	ENSP00000357996	ENSG00000138162	TACC2	NO
XLOC_000009	32.6121	31.3428	29.8371	32.5784	32.7162	TCONS_00000021	scaffold1	6727966	7026880	5875	ENSP00000260733	ENSG00000138162	TACC2	NO
XLOC_000009	32.6121	31.3428	29.8371	32.5784	32.7162	TCONS_00000027	scaffold1	6727966	7026880	3480	ENSP00000395048	ENSG00000138162	TACC2	NO
XLOC_000009	32.6121	31.3428	29.8371	32.5784	32.7162	TCONS_00000027	scaffold1	6727966	7026880	3480	ENSP00000427618	ENSG00000138162	TACC2	NO
XLOC_000009	32.6121	31.3428	29.8371	32.5784	32.7162	TCONS_00000027	scaffold1	6727966	7026880	3480	ENSP00000420967	ENSG00000138162	TACC2	NO
XLOC_000009	32.6121	31.3428	29.8371	32.5784	32.7162	TCONS_00000027	scaffold1	6727966	7026880	3480	ENSP00000353763	ENSG00000138162	TACC2	NO
XLOC_000009	32.6121	31.3428	29.8371	32.5784	32.7162	TCONS_00000027	scaffold1	6727966	7026880	3480	ENSP00000357996	ENSG00000138162	TACC2	NO
XLOC_000009	32.6121	31.3428	29.8371	32.5784	32.7162	TCONS_00000027	scaffold1	6727966	7026880	3480	ENSP00000260733	ENSG00000138162	TACC2	NO
XLOC_000009	32.6121	31.3428	29.8371	32.5784	32.7162	TCONS_00000022	scaffold1	6727966	7026880	9707	ENSP00000395048	ENSG00000138162	TACC2	NO
XLOC_000009	32.6121	31.3428	29.8371	32.5784	32.7162	TCONS_00000022	scaffold1	6727966	7026880	9707	ENSP00000427618	ENSG00000138162	TACC2	NO
XLOC_000009	32.6121	31.3428	29.8371	32.5784	32.7162	TCONS_00000022	scaffold1	6727966	7026880	9707	ENSP00000420967	ENSG00000138162	TACC2	NO
XLOC_000009	32.6121	31.3428	29.8371	32.5784	32.7162	TCONS_00000022	scaffold1	6727966	7026880	9707	ENSP00000353763	ENSG00000138162	TACC2	NO
XLOC_000009	32.6121	31.3428	29.8371	32.5784	32.7162	TCONS_00000022	scaffold1	6727966	7026880	9707	ENSP00000357996	ENSG00000138162	TACC2	NO
XLOC_000009	32.6121	31.3428	29.8371	32.5784	32.7162	TCONS_00000022	scaffold1	6727966	7026880	9707	ENSP00000260733	ENSG00000138162	TACC2	NO
XLOC_000009	32.6121	31.3428	29.8371	32.5784	32.7162	TCONS_00000025	scaffold1	6727966	7026880	4231	ENSP00000395048	ENSG00000138162	TACC2	NO
XLOC_000009	32.6121	31.3428	29.8371	32.5784	32.7162	TCONS_00000025	scaffold1	6727966	7026880	4231	ENSP00000427618	ENSG00000138162	TACC2	NO
XLOC_000009	32.6121	31.3428	29.8371	32.5784	32.7162	TCONS_00000025	scaffold1	6727966	7026880	4231	ENSP00000420967	ENSG00000138162	TACC2	NO
XLOC_000009	32.6121	31.3428	29.8371	32.5784	32.7162	TCONS_00000025	scaffold1	6727966	7026880	4231	ENSP00000353763	ENSG00000138162	TACC2	NO
XLOC_000009	32.6121	31.3428	29.8371	32.5784	32.7162	TCONS_00000025	scaffold1	6727966	7026880	4231	ENSP00000357996	ENSG00000138162	TACC2	NO
XLOC_000009	32.6121	31.3428	29.8371	32.5784	32.7162	TCONS_00000025	scaffold1	6727966	7026880	4231	ENSP00000260733	ENSG00000138162	TACC2	NO
XLOC_000009	32.6121	31.3428	29.8371	32.5784	32.7162	TCONS_00000028	scaffold1	6727966	7026880	2547	ENSP00000395048	ENSG00000138162	TACC2	NO
XLOC_000009	32.6121	31.3428	29.8371	32.5784	32.7162	TCONS_00000028	scaffold1	6727966	7026880	2547	ENSP00000427618	ENSG00000138162	TACC2	NO
XLOC_000009	32.6121	31.3428	29.8371	32.5784	32.7162	TCONS_00000028	scaffold1	6727966	7026880	2547	ENSP00000420967	ENSG00000138162	TACC2	NO
XLOC_000009	32.6121	31.3428	29.8371	32.5784	32.7162	TCONS_00000028	scaffold1	6727966	7026880	2547	ENSP00000353763	ENSG00000138162	TACC2	NO
XLOC_000009	32.6121	31.3428	29.8371	32.5784	32.7162	TCONS_00000028	scaffold1	6727966	7026880	2547	ENSP00000357996	ENSG00000138162	TACC2	NO
XLOC_000009	32.6121	31.3428	29.8371	32.5784	32.7162	TCONS_00000028	scaffold1	6727966	7026880	2547	ENSP00000260733	ENSG00000138162	TACC2	NO
XLOC_000009	32.6121	31.3428	29.8371	32.5784	32.7162	TCONS_00000030	scaffold1	6727966	7026880	1464	ENSP00000395048	ENSG00000138162	TACC2	NO
XLOC_000009	32.6121	31.3428	29.8371	32.5784	32.7162	TCONS_00000030	scaffold1	6727966	7026880	1464	ENSP00000427618	ENSG00000138162	TACC2	NO
XLOC_000009	32.6121	31.3428	29.8371	32.5784	32.7162	TCONS_00000030	scaffold1	6727966	7026880	1464	ENSP00000420967	ENSG00000138162	TACC2	NO
XLOC_000009	32.6121	31.3428	29.8371	32.5784	32.7162	TCONS_00000030	scaffold1	6727966	7026880	1464	ENSP00000353763	ENSG00000138162	TACC2	NO
XLOC_000009	32.6121	31.3428	29.8371	32.5784	32.7162	TCONS_00000030	scaffold1	6727966	7026880	1464	ENSP00000357996	ENSG00000138162	TACC2	NO
XLOC_000009	32.6121	31.3428	29.8371	32.5784	32.7162	TCONS_00000030	scaffold1	6727966	7026880	1464	ENSP00000260733	ENSG00000138162	TACC2	NO
XLOC_000009	32.6121	31.3428	29.8371	32.5784	32.7162	TCONS_00000026	scaffold1	6727966	7026880	4219	ENSP00000395048	ENSG00000138162	TACC2	NO
XLOC_000009	32.6121	31.3428	29.8371	32.5784	32.7162	TCONS_00000026	scaffold1	6727966	7026880	4219	ENSP00000427618	ENSG00000138162	TACC2	NO
XLOC_000009	32.6121	31.3428	29.8371	32.5784	32.7162	TCONS_00000026	scaffold1	6727966	7026880	4219	ENSP00000420967	ENSG00000138162	TACC2	NO
XLOC_000009	32.6121	31.3428	29.8371	32.5784	32.7162	TCONS_00000026	scaffold1	6727966	7026880	4219	ENSP00000353763	ENSG00000138162	TACC2	NO
XLOC_000009	32.6121	31.3428	29.8371	32.5784	32.7162	TCONS_00000026	scaffold1	6727966	7026880	4219	ENSP00000357996	ENSG00000138162	TACC2	NO
XLOC_000009	32.6121	31.3428	29.8371	32.5784	32.7162	TCONS_00000026	scaffold1	6727966	7026880	4219	ENSP00000260733	ENSG00000138162	TACC2	NO
XLOC_000009	32.6121	31.3428	29.8371	32.5784	32.7162	TCONS_00000023	scaffold1	6727966	7026880	9719	ENSP00000395048	ENSG00000138162	TACC2	NO
XLOC_000009	32.6121	31.3428	29.8371	32.5784	32.7162	TCONS_00000023	scaffold1	6727966	7026880	9719	ENSP00000427618	ENSG00000138162	TACC2	NO
XLOC_000009	32.6121	31.3428	29.8371	32.5784	32.7162	TCONS_00000023	scaffold1	6727966	7026880	9719	ENSP00000420967	ENSG00000138162	TACC2	NO
XLOC_000009	32.6121	31.3428	29.8371	32.5784	32.7162	TCONS_00000023	scaffold1	6727966	7026880	9719	ENSP00000353763	ENSG00000138162	TACC2	NO
XLOC_000009	32.6121	31.3428	29.8371	32.5784	32.7162	TCONS_00000023	scaffold1	6727966	7026880	9719	ENSP00000357996	ENSG00000138162	TACC2	NO
XLOC_000009	32.6121	31.3428	29.8371	32.5784	32.7162	TCONS_00000023	scaffold1	6727966	7026880	9719	ENSP00000260733	ENSG00000138162	TACC2	NO
XLOC_000009	32.6121	31.3428	29.8371	32.5784	32.7162	TCONS_00000029	scaffold1	6727966	7026880	1556	ENSP00000395048	ENSG00000138162	TACC2	NO
XLOC_000009	32.6121	31.3428	29.8371	32.5784	32.7162	TCONS_00000029	scaffold1	6727966	7026880	1556	ENSP00000427618	ENSG00000138162	TACC2	NO
XLOC_000009	32.6121	31.3428	29.8371	32.5784	32.7162	TCONS_00000029	scaffold1	6727966	7026880	1556	ENSP00000420967	ENSG00000138162	TACC2	NO
XLOC_000009	32.6121	31.3428	29.8371	32.5784	32.7162	TCONS_00000029	scaffold1	6727966	7026880	1556	ENSP00000353763	ENSG00000138162	TACC2	NO
XLOC_000009	32.6121	31.3428	29.8371	32.5784	32.7162	TCONS_00000029	scaffold1	6727966	7026880	1556	ENSP00000357996	ENSG00000138162	TACC2	NO
XLOC_000009	32.6121	31.3428	29.8371	32.5784	32.7162	TCONS_00000029	scaffold1	6727966	7026880	1556	ENSP00000260733	ENSG00000138162	TACC2	NO
XLOC_000010	14.1487	15.4229	14.422	14.8359	14.9147	TCONS_00000033	scaffold1	7190219	7271107	3926	ENSP00000394416	ENSG00000107679	PLEKHA1	NO
XLOC_000010	14.1487	15.4229	14.422	14.8359	14.9147	TCONS_00000033	scaffold1	7190219	7271107	3926	ENSP00000357985	ENSG00000107679	PLEKHA1	NO
XLOC_000010	14.1487	15.4229	14.422	14.8359	14.9147	TCONS_00000034	scaffold1	7190219	7271107	3859	ENSP00000394416	ENSG00000107679	PLEKHA1	NO
XLOC_000010	14.1487	15.4229	14.422	14.8359	14.9147	TCONS_00000034	scaffold1	7190219	7271107	3859	ENSP00000357985	ENSG00000107679	PLEKHA1	NO
XLOC_000010	14.1487	15.4229	14.422	14.8359	14.9147	TCONS_00000031	scaffold1	7190219	7271107	4099	ENSP00000394416	ENSG00000107679	PLEKHA1	NO
XLOC_000010	14.1487	15.4229	14.422	14.8359	14.9147	TCONS_00000031	scaffold1	7190219	7271107	4099	ENSP00000357985	ENSG00000107679	PLEKHA1	NO
XLOC_000010	14.1487	15.4229	14.422	14.8359	14.9147	TCONS_00000032	scaffold1	7190219	7271107	3899	ENSP00000394416	ENSG00000107679	PLEKHA1	NO
XLOC_000010	14.1487	15.4229	14.422	14.8359	14.9147	TCONS_00000032	scaffold1	7190219	7271107	3899	ENSP00000357985	ENSG00000107679	PLEKHA1	NO
XLOC_000011	34.3982	30.3527	30.343	32.1418	31.5054	TCONS_00000035	scaffold1	7308949	7378600	2506	ENSP00000357980	ENSG00000166033	HTRA1	NO
XLOC_000012	173.785	79.1743	103.382	120.697	135.318	TCONS_00000040	scaffold1	7495450	7532367	580	ENSP00000357952	ENSG00000187908	DMBT1	NO
XLOC_000012	173.785	79.1743	103.382	120.697	135.318	TCONS_00000038	scaffold1	7495450	7532367	715	ENSP00000357952	ENSG00000187908	DMBT1	NO
XLOC_000012	173.785	79.1743	103.382	120.697	135.318	TCONS_00000041	scaffold1	7495450	7532367	530	ENSP00000357952	ENSG00000187908	DMBT1	NO
XLOC_000012	173.785	79.1743	103.382	120.697	135.318	TCONS_00000043	scaffold1	7495450	7532367	484	ENSP00000357952	ENSG00000187908	DMBT1	NO
XLOC_000012	173.785	79.1743	103.382	120.697	135.318	TCONS_00000042	scaffold1	7495450	7532367	530	ENSP00000357952	ENSG00000187908	DMBT1	NO
XLOC_000012	173.785	79.1743	103.382	120.697	135.318	TCONS_00000036	scaffold1	7495450	7532367	721	ENSP00000357952	ENSG00000187908	DMBT1	NO
XLOC_000012	173.785	79.1743	103.382	120.697	135.318	TCONS_00000039	scaffold1	7495450	7532367	645	ENSP00000357952	ENSG00000187908	DMBT1	NO
XLOC_000012	173.785	79.1743	103.382	120.697	135.318	TCONS_00000044	scaffold1	7495450	7532367	158	ENSP00000357952	ENSG00000187908	DMBT1	NO
XLOC_000012	173.785	79.1743	103.382	120.697	135.318	TCONS_00000037	scaffold1	7495450	7532367	698	ENSP00000357952	ENSG00000187908	DMBT1	NO
XLOC_000013	46.8862	40.535	50.0097	44.0619	55.1853	TCONS_00000045	scaffold1	7541402	7549169	963	ENSP00000352593	ENSG00000187908	DMBT1	yes
XLOC_000014	63.1851	57.4351	68.9141	65.7848	83.3163	TCONS_00000046	scaffold1	7551784	7564503	1967	ENSP00000352593	ENSG00000187908	DMBT1	yes
XLOC_000014	63.1851	57.4351	68.9141	65.7848	83.3163	TCONS_00000046	scaffold1	7551784	7564503	1967	ENSP00000352593	ENSG00000187908	DMBT1	yes
XLOC_000015	8.54991	9.23276	8.31283	10.1858	9.67099	TCONS_00000047	scaffold1	8009089	8022199	2785	ENSP00000384653	ENSG00000179988	PSTK	NO
XLOC_000015	8.54991	9.23276	8.31283	10.1858	9.67099	TCONS_00000048	scaffold1	8009089	8022199	2289	ENSP00000384653	ENSG00000179988	PSTK	NO
XLOC_000016	6.12671	6.88706	6.12398	7.638	5.83823	TCONS_00000049	scaffold1	8054644	8105121	2077	ENSP00000357873	ENSG00000196177	ACADSB	NO
XLOC_000017	13.9485	13.5644	14.2635	14.1584	14.4526	TCONS_00000051	scaffold1	8234468	8286662	6753	ENSP00000357851	ENSG00000154473	BUB3	NO
XLOC_000017	13.9485	13.5644	14.2635	14.1584	14.4526	TCONS_00000050	scaffold1	8234468	8286662	3521	ENSP00000357851	ENSG00000154473	BUB3	NO
XLOC_000018	25.0506	22.0519	23.4364	22.3308	23.8514	TCONS_00000052	scaffold1	9089500	9131264	12005	ENSP00000324804	ENSG00000105568	PPP2R1A	NO
XLOC_000019	22.3059	23.1695	26.5767	21.6539	21.6931	TCONS_00000069	scaffold1	9463787	9487486	5181	ENSP00000335623	ENSG00000186806	VSIG10L	NO
XLOC_000019	22.3059	23.1695	26.5767	21.6539	21.6931	TCONS_00000069	scaffold1	9463787	9487486	5181	ENSP00000335623	ENSG00000186806	ETFB	NO
XLOC_000019	22.3059	23.1695	26.5767	21.6539	21.6931	TCONS_00000069	scaffold1	9463787	9487486	5181	ENSP00000311930	ENSG00000105379	VSIG10L	NO
XLOC_000019	22.3059	23.1695	26.5767	21.6539	21.6931	TCONS_00000069	scaffold1	9463787	9487486	5181	ENSP00000311930	ENSG00000105379	ETFB	NO
XLOC_000019	22.3059	23.1695	26.5767	21.6539	21.6931	TCONS_00000057	scaffold1	9463787	9487486	8292	ENSP00000335623	ENSG00000186806	VSIG10L	NO
XLOC_000019	22.3059	23.1695	26.5767	21.6539	21.6931	TCONS_00000057	scaffold1	9463787	9487486	8292	ENSP00000335623	ENSG00000186806	ETFB	NO
XLOC_000019	22.3059	23.1695	26.5767	21.6539	21.6931	TCONS_00000057	scaffold1	9463787	9487486	8292	ENSP00000311930	ENSG00000105379	VSIG10L	NO
XLOC_000019	22.3059	23.1695	26.5767	21.6539	21.6931	TCONS_00000057	scaffold1	9463787	9487486	8292	ENSP00000311930	ENSG00000105379	ETFB	NO
XLOC_000019	22.3059	23.1695	26.5767	21.6539	21.6931	TCONS_00000054	scaffold1	9463787	9487486	8008	ENSP00000335623	ENSG00000186806	VSIG10L	NO
XLOC_000019	22.3059	23.1695	26.5767	21.6539	21.6931	TCONS_00000054	scaffold1	9463787	9487486	8008	ENSP00000335623	ENSG00000186806	ETFB	NO
XLOC_000019	22.3059	23.1695	26.5767	21.6539	21.6931	TCONS_00000054	scaffold1	9463787	9487486	8008	ENSP00000311930	ENSG00000105379	VSIG10L	NO
XLOC_000019	22.3059	23.1695	26.5767	21.6539	21.6931	TCONS_00000054	scaffold1	9463787	9487486	8008	ENSP00000311930	ENSG00000105379	ETFB	NO
XLOC_000019	22.3059	23.1695	26.5767	21.6539	21.6931	TCONS_00000063	scaffold1	9463787	9487486	7529	ENSP00000335623	ENSG00000186806	VSIG10L	NO
XLOC_000019	22.3059	23.1695	26.5767	21.6539	21.6931	TCONS_00000063	scaffold1	9463787	9487486	7529	ENSP00000335623	ENSG00000186806	ETFB	NO
XLOC_000019	22.3059	23.1695	26.5767	21.6539	21.6931	TCONS_00000063	scaffold1	9463787	9487486	7529	ENSP00000311930	ENSG00000105379	VSIG10L	NO
XLOC_000019	22.3059	23.1695	26.5767	21.6539	21.6931	TCONS_00000063	scaffold1	9463787	9487486	7529	ENSP00000311930	ENSG00000105379	ETFB	NO
XLOC_000019	22.3059	23.1695	26.5767	21.6539	21.6931	TCONS_00000065	scaffold1	9463787	9487486	8532	ENSP00000335623	ENSG00000186806	VSIG10L	NO
XLOC_000019	22.3059	23.1695	26.5767	21.6539	21.6931	TCONS_00000065	scaffold1	9463787	9487486	8532	ENSP00000335623	ENSG00000186806	ETFB	NO
XLOC_000019	22.3059	23.1695	26.5767	21.6539	21.6931	TCONS_00000065	scaffold1	9463787	9487486	8532	ENSP00000311930	ENSG00000105379	VSIG10L	NO
XLOC_000019	22.3059	23.1695	26.5767	21.6539	21.6931	TCONS_00000065	scaffold1	9463787	9487486	8532	ENSP00000311930	ENSG00000105379	ETFB	NO
XLOC_000019	22.3059	23.1695	26.5767	21.6539	21.6931	TCONS_00000060	scaffold1	9463787	9487486	7350	ENSP00000335623	ENSG00000186806	VSIG10L	NO
XLOC_000019	22.3059	23.1695	26.5767	21.6539	21.6931	TCONS_00000060	scaffold1	9463787	9487486	7350	ENSP00000335623	ENSG00000186806	ETFB	NO
XLOC_000019	22.3059	23.1695	26.5767	21.6539	21.6931	TCONS_00000060	scaffold1	9463787	9487486	7350	ENSP00000311930	ENSG00000105379	VSIG10L	NO
XLOC_000019	22.3059	23.1695	26.5767	21.6539	21.6931	TCONS_00000060	scaffold1	9463787	9487486	7350	ENSP00000311930	ENSG00000105379	ETFB	NO
XLOC_000019	22.3059	23.1695	26.5767	21.6539	21.6931	TCONS_00000053	scaffold1	9463787	9487486	8468	ENSP00000335623	ENSG00000186806	VSIG10L	NO
XLOC_000019	22.3059	23.1695	26.5767	21.6539	21.6931	TCONS_00000053	scaffold1	9463787	9487486	8468	ENSP00000335623	ENSG00000186806	ETFB	NO
XLOC_000019	22.3059	23.1695	26.5767	21.6539	21.6931	TCONS_00000053	scaffold1	9463787	9487486	8468	ENSP00000311930	ENSG00000105379	VSIG10L	NO
XLOC_000019	22.3059	23.1695	26.5767	21.6539	21.6931	TCONS_00000053	scaffold1	9463787	9487486	8468	ENSP00000311930	ENSG00000105379	ETFB	NO
XLOC_000019	22.3059	23.1695	26.5767	21.6539	21.6931	TCONS_00000055	scaffold1	9463787	9487486	4221	ENSP00000335623	ENSG00000186806	VSIG10L	NO
XLOC_000019	22.3059	23.1695	26.5767	21.6539	21.6931	TCONS_00000055	scaffold1	9463787	9487486	4221	ENSP00000335623	ENSG00000186806	ETFB	NO
XLOC_000019	22.3059	23.1695	26.5767	21.6539	21.6931	TCONS_00000055	scaffold1	9463787	9487486	4221	ENSP00000311930	ENSG00000105379	VSIG10L	NO
XLOC_000019	22.3059	23.1695	26.5767	21.6539	21.6931	TCONS_00000055	scaffold1	9463787	9487486	4221	ENSP00000311930	ENSG00000105379	ETFB	NO
XLOC_000019	22.3059	23.1695	26.5767	21.6539	21.6931	TCONS_00000058	scaffold1	9463787	9487486	7931	ENSP00000335623	ENSG00000186806	VSIG10L	NO
XLOC_000019	22.3059	23.1695	26.5767	21.6539	21.6931	TCONS_00000058	scaffold1	9463787	9487486	7931	ENSP00000335623	ENSG00000186806	ETFB	NO
XLOC_000019	22.3059	23.1695	26.5767	21.6539	21.6931	TCONS_00000058	scaffold1	9463787	9487486	7931	ENSP00000311930	ENSG00000105379	VSIG10L	NO
XLOC_000019	22.3059	23.1695	26.5767	21.6539	21.6931	TCONS_00000058	scaffold1	9463787	9487486	7931	ENSP00000311930	ENSG00000105379	ETFB	NO
XLOC_000019	22.3059	23.1695	26.5767	21.6539	21.6931	TCONS_00000059	scaffold1	9463787	9487486	7964	ENSP00000335623	ENSG00000186806	VSIG10L	NO
XLOC_000019	22.3059	23.1695	26.5767	21.6539	21.6931	TCONS_00000059	scaffold1	9463787	9487486	7964	ENSP00000335623	ENSG00000186806	ETFB	NO
XLOC_000019	22.3059	23.1695	26.5767	21.6539	21.6931	TCONS_00000059	scaffold1	9463787	9487486	7964	ENSP00000311930	ENSG00000105379	VSIG10L	NO
XLOC_000019	22.3059	23.1695	26.5767	21.6539	21.6931	TCONS_00000059	scaffold1	9463787	9487486	7964	ENSP00000311930	ENSG00000105379	ETFB	NO
XLOC_000019	22.3059	23.1695	26.5767	21.6539	21.6931	TCONS_00000061	scaffold1	9463787	9487486	7069	ENSP00000335623	ENSG00000186806	VSIG10L	NO
XLOC_000019	22.3059	23.1695	26.5767	21.6539	21.6931	TCONS_00000061	scaffold1	9463787	9487486	7069	ENSP00000335623	ENSG00000186806	ETFB	NO
XLOC_000019	22.3059	23.1695	26.5767	21.6539	21.6931	TCONS_00000061	scaffold1	9463787	9487486	7069	ENSP00000311930	ENSG00000105379	VSIG10L	NO
XLOC_000019	22.3059	23.1695	26.5767	21.6539	21.6931	TCONS_00000061	scaffold1	9463787	9487486	7069	ENSP00000311930	ENSG00000105379	ETFB	NO
XLOC_000019	22.3059	23.1695	26.5767	21.6539	21.6931	TCONS_00000066	scaffold1	9463787	9487486	6222	ENSP00000335623	ENSG00000186806	VSIG10L	NO
XLOC_000019	22.3059	23.1695	26.5767	21.6539	21.6931	TCONS_00000066	scaffold1	9463787	9487486	6222	ENSP00000335623	ENSG00000186806	ETFB	NO
XLOC_000019	22.3059	23.1695	26.5767	21.6539	21.6931	TCONS_00000066	scaffold1	9463787	9487486	6222	ENSP00000311930	ENSG00000105379	VSIG10L	NO
XLOC_000019	22.3059	23.1695	26.5767	21.6539	21.6931	TCONS_00000066	scaffold1	9463787	9487486	6222	ENSP00000311930	ENSG00000105379	ETFB	NO
XLOC_000019	22.3059	23.1695	26.5767	21.6539	21.6931	TCONS_00000062	scaffold1	9463787	9487486	7308	ENSP00000335623	ENSG00000186806	VSIG10L	NO
XLOC_000019	22.3059	23.1695	26.5767	21.6539	21.6931	TCONS_00000062	scaffold1	9463787	9487486	7308	ENSP00000335623	ENSG00000186806	ETFB	NO
XLOC_000019	22.3059	23.1695	26.5767	21.6539	21.6931	TCONS_00000062	scaffold1	9463787	9487486	7308	ENSP00000311930	ENSG00000105379	VSIG10L	NO
XLOC_000019	22.3059	23.1695	26.5767	21.6539	21.6931	TCONS_00000062	scaffold1	9463787	9487486	7308	ENSP00000311930	ENSG00000105379	ETFB	NO
XLOC_000019	22.3059	23.1695	26.5767	21.6539	21.6931	TCONS_00000056	scaffold1	9463787	9487486	6271	ENSP00000335623	ENSG00000186806	VSIG10L	NO
XLOC_000019	22.3059	23.1695	26.5767	21.6539	21.6931	TCONS_00000056	scaffold1	9463787	9487486	6271	ENSP00000335623	ENSG00000186806	ETFB	NO
XLOC_000019	22.3059	23.1695	26.5767	21.6539	21.6931	TCONS_00000056	scaffold1	9463787	9487486	6271	ENSP00000311930	ENSG00000105379	VSIG10L	NO
XLOC_000019	22.3059	23.1695	26.5767	21.6539	21.6931	TCONS_00000056	scaffold1	9463787	9487486	6271	ENSP00000311930	ENSG00000105379	ETFB	NO
XLOC_000019	22.3059	23.1695	26.5767	21.6539	21.6931	TCONS_00000067	scaffold1	9463787	9487486	5329	ENSP00000335623	ENSG00000186806	VSIG10L	NO
XLOC_000019	22.3059	23.1695	26.5767	21.6539	21.6931	TCONS_00000067	scaffold1	9463787	9487486	5329	ENSP00000335623	ENSG00000186806	ETFB	NO
XLOC_000019	22.3059	23.1695	26.5767	21.6539	21.6931	TCONS_00000067	scaffold1	9463787	9487486	5329	ENSP00000311930	ENSG00000105379	VSIG10L	NO
XLOC_000019	22.3059	23.1695	26.5767	21.6539	21.6931	TCONS_00000067	scaffold1	9463787	9487486	5329	ENSP00000311930	ENSG00000105379	ETFB	NO
XLOC_000019	22.3059	23.1695	26.5767	21.6539	21.6931	TCONS_00000064	scaffold1	9463787	9487486	8003	ENSP00000335623	ENSG00000186806	VSIG10L	NO
XLOC_000019	22.3059	23.1695	26.5767	21.6539	21.6931	TCONS_00000064	scaffold1	9463787	9487486	8003	ENSP00000335623	ENSG00000186806	ETFB	NO
XLOC_000019	22.3059	23.1695	26.5767	21.6539	21.6931	TCONS_00000064	scaffold1	9463787	9487486	8003	ENSP00000311930	ENSG00000105379	VSIG10L	NO
XLOC_000019	22.3059	23.1695	26.5767	21.6539	21.6931	TCONS_00000064	scaffold1	9463787	9487486	8003	ENSP00000311930	ENSG00000105379	ETFB	NO
XLOC_000019	22.3059	23.1695	26.5767	21.6539	21.6931	TCONS_00000068	scaffold1	9463787	9487486	6352	ENSP00000335623	ENSG00000186806	VSIG10L	NO
XLOC_000019	22.3059	23.1695	26.5767	21.6539	21.6931	TCONS_00000068	scaffold1	9463787	9487486	6352	ENSP00000335623	ENSG00000186806	ETFB	NO
XLOC_000019	22.3059	23.1695	26.5767	21.6539	21.6931	TCONS_00000068	scaffold1	9463787	9487486	6352	ENSP00000311930	ENSG00000105379	VSIG10L	NO
XLOC_000019	22.3059	23.1695	26.5767	21.6539	21.6931	TCONS_00000068	scaffold1	9463787	9487486	6352	ENSP00000311930	ENSG00000105379	ETFB	NO
XLOC_000020	2.05562	2.11077	2.18139	1.72138	3.19607	TCONS_00000072	scaffold1	145638	158564	1669	ENSP00000358212	ENSG00000165863	C10orf82	NO
XLOC_000020	2.05562	2.11077	2.18139	1.72138	3.19607	TCONS_00000071	scaffold1	145638	158564	1669	ENSP00000358212	ENSG00000165863	C10orf82	NO
XLOC_000020	2.05562	2.11077	2.18139	1.72138	3.19607	TCONS_00000070	scaffold1	145638	158564	1561	ENSP00000358212	ENSG00000165863	C10orf82	NO
XLOC_000021	1.15214	1.01315	1.01163	0.974212	1.52644	TCONS_00000073	scaffold1	169380	172790	1167	ENSP00000358211	ENSG00000165868	HSPA12A	NO
XLOC_000022	26.8725	25.1238	25.8849	28.2396	28.7692	TCONS_00000076	scaffold1	458234	578536	8937	ENSP00000260777	ENSG00000187164	SHTN1	NO
XLOC_000022	26.8725	25.1238	25.8849	28.2396	28.7692	TCONS_00000076	scaffold1	458234	578536	8937	ENSP00000260777	ENSG00000187164	TAF11	NO
XLOC_000022	26.8725	25.1238	25.8849	28.2396	28.7692	TCONS_00000076	scaffold1	458234	578536	8937	ENSP00000354633	ENSG00000064995	SHTN1	NO
XLOC_000022	26.8725	25.1238	25.8849	28.2396	28.7692	TCONS_00000076	scaffold1	458234	578536	8937	ENSP00000354633	ENSG00000064995	TAF11	NO
XLOC_000022	26.8725	25.1238	25.8849	28.2396	28.7692	TCONS_00000076	scaffold1	458234	578536	8937	ENSP00000480109	ENSG00000187164	SHTN1	NO
XLOC_000022	26.8725	25.1238	25.8849	28.2396	28.7692	TCONS_00000076	scaffold1	458234	578536	8937	ENSP00000480109	ENSG00000187164	TAF11	NO
XLOC_000022	26.8725	25.1238	25.8849	28.2396	28.7692	TCONS_00000076	scaffold1	458234	578536	8937	ENSP00000347532	ENSG00000187164	SHTN1	NO
XLOC_000022	26.8725	25.1238	25.8849	28.2396	28.7692	TCONS_00000076	scaffold1	458234	578536	8937	ENSP00000347532	ENSG00000187164	TAF11	NO
XLOC_000022	26.8725	25.1238	25.8849	28.2396	28.7692	TCONS_00000076	scaffold1	458234	578536	8937	ENSP00000376636	ENSG00000187164	SHTN1	NO
XLOC_000022	26.8725	25.1238	25.8849	28.2396	28.7692	TCONS_00000076	scaffold1	458234	578536	8937	ENSP00000376636	ENSG00000187164	TAF11	NO
XLOC_000022	26.8725	25.1238	25.8849	28.2396	28.7692	TCONS_00000075	scaffold1	458234	578536	6417	ENSP00000260777	ENSG00000187164	SHTN1	NO
XLOC_000022	26.8725	25.1238	25.8849	28.2396	28.7692	TCONS_00000075	scaffold1	458234	578536	6417	ENSP00000260777	ENSG00000187164	TAF11	NO
XLOC_000022	26.8725	25.1238	25.8849	28.2396	28.7692	TCONS_00000075	scaffold1	458234	578536	6417	ENSP00000354633	ENSG00000064995	SHTN1	NO
XLOC_000022	26.8725	25.1238	25.8849	28.2396	28.7692	TCONS_00000075	scaffold1	458234	578536	6417	ENSP00000354633	ENSG00000064995	TAF11	NO
XLOC_000022	26.8725	25.1238	25.8849	28.2396	28.7692	TCONS_00000075	scaffold1	458234	578536	6417	ENSP00000480109	ENSG00000187164	SHTN1	NO
XLOC_000022	26.8725	25.1238	25.8849	28.2396	28.7692	TCONS_00000075	scaffold1	458234	578536	6417	ENSP00000480109	ENSG00000187164	TAF11	NO
XLOC_000022	26.8725	25.1238	25.8849	28.2396	28.7692	TCONS_00000075	scaffold1	458234	578536	6417	ENSP00000347532	ENSG00000187164	SHTN1	NO
XLOC_000022	26.8725	25.1238	25.8849	28.2396	28.7692	TCONS_00000075	scaffold1	458234	578536	6417	ENSP00000347532	ENSG00000187164	TAF11	NO
XLOC_000022	26.8725	25.1238	25.8849	28.2396	28.7692	TCONS_00000075	scaffold1	458234	578536	6417	ENSP00000376636	ENSG00000187164	SHTN1	NO
XLOC_000022	26.8725	25.1238	25.8849	28.2396	28.7692	TCONS_00000075	scaffold1	458234	578536	6417	ENSP00000376636	ENSG00000187164	TAF11	NO
XLOC_000022	26.8725	25.1238	25.8849	28.2396	28.7692	TCONS_00000074	scaffold1	458234	578536	2602	ENSP00000260777	ENSG00000187164	SHTN1	NO
XLOC_000022	26.8725	25.1238	25.8849	28.2396	28.7692	TCONS_00000074	scaffold1	458234	578536	2602	ENSP00000260777	ENSG00000187164	TAF11	NO
XLOC_000022	26.8725	25.1238	25.8849	28.2396	28.7692	TCONS_00000074	scaffold1	458234	578536	2602	ENSP00000354633	ENSG00000064995	SHTN1	NO
XLOC_000022	26.8725	25.1238	25.8849	28.2396	28.7692	TCONS_00000074	scaffold1	458234	578536	2602	ENSP00000354633	ENSG00000064995	TAF11	NO
XLOC_000022	26.8725	25.1238	25.8849	28.2396	28.7692	TCONS_00000074	scaffold1	458234	578536	2602	ENSP00000480109	ENSG00000187164	SHTN1	NO
XLOC_000022	26.8725	25.1238	25.8849	28.2396	28.7692	TCONS_00000074	scaffold1	458234	578536	2602	ENSP00000480109	ENSG00000187164	TAF11	NO
XLOC_000022	26.8725	25.1238	25.8849	28.2396	28.7692	TCONS_00000074	scaffold1	458234	578536	2602	ENSP00000347532	ENSG00000187164	SHTN1	NO
XLOC_000022	26.8725	25.1238	25.8849	28.2396	28.7692	TCONS_00000074	scaffold1	458234	578536	2602	ENSP00000347532	ENSG00000187164	TAF11	NO
XLOC_000022	26.8725	25.1238	25.8849	28.2396	28.7692	TCONS_00000074	scaffold1	458234	578536	2602	ENSP00000376636	ENSG00000187164	SHTN1	NO
XLOC_000022	26.8725	25.1238	25.8849	28.2396	28.7692	TCONS_00000074	scaffold1	458234	578536	2602	ENSP00000376636	ENSG00000187164	TAF11	NO
XLOC_000022	26.8725	25.1238	25.8849	28.2396	28.7692	TCONS_00000079	scaffold1	458234	578536	3892	ENSP00000260777	ENSG00000187164	SHTN1	NO
XLOC_000022	26.8725	25.1238	25.8849	28.2396	28.7692	TCONS_00000079	scaffold1	458234	578536	3892	ENSP00000260777	ENSG00000187164	TAF11	NO
XLOC_000022	26.8725	25.1238	25.8849	28.2396	28.7692	TCONS_00000079	scaffold1	458234	578536	3892	ENSP00000354633	ENSG00000064995	SHTN1	NO
XLOC_000022	26.8725	25.1238	25.8849	28.2396	28.7692	TCONS_00000079	scaffold1	458234	578536	3892	ENSP00000354633	ENSG00000064995	TAF11	NO
XLOC_000022	26.8725	25.1238	25.8849	28.2396	28.7692	TCONS_00000079	scaffold1	458234	578536	3892	ENSP00000480109	ENSG00000187164	SHTN1	NO
XLOC_000022	26.8725	25.1238	25.8849	28.2396	28.7692	TCONS_00000079	scaffold1	458234	578536	3892	ENSP00000480109	ENSG00000187164	TAF11	NO
XLOC_000022	26.8725	25.1238	25.8849	28.2396	28.7692	TCONS_00000079	scaffold1	458234	578536	3892	ENSP00000347532	ENSG00000187164	SHTN1	NO
XLOC_000022	26.8725	25.1238	25.8849	28.2396	28.7692	TCONS_00000079	scaffold1	458234	578536	3892	ENSP00000347532	ENSG00000187164	TAF11	NO
XLOC_000022	26.8725	25.1238	25.8849	28.2396	28.7692	TCONS_00000079	scaffold1	458234	578536	3892	ENSP00000376636	ENSG00000187164	SHTN1	NO
XLOC_000022	26.8725	25.1238	25.8849	28.2396	28.7692	TCONS_00000079	scaffold1	458234	578536	3892	ENSP00000376636	ENSG00000187164	TAF11	NO
XLOC_000022	26.8725	25.1238	25.8849	28.2396	28.7692	TCONS_00000081	scaffold1	458234	578536	1856	ENSP00000260777	ENSG00000187164	SHTN1	NO
XLOC_000022	26.8725	25.1238	25.8849	28.2396	28.7692	TCONS_00000081	scaffold1	458234	578536	1856	ENSP00000260777	ENSG00000187164	TAF11	NO
XLOC_000022	26.8725	25.1238	25.8849	28.2396	28.7692	TCONS_00000081	scaffold1	458234	578536	1856	ENSP00000354633	ENSG00000064995	SHTN1	NO
XLOC_000022	26.8725	25.1238	25.8849	28.2396	28.7692	TCONS_00000081	scaffold1	458234	578536	1856	ENSP00000354633	ENSG00000064995	TAF11	NO
XLOC_000022	26.8725	25.1238	25.8849	28.2396	28.7692	TCONS_00000081	scaffold1	458234	578536	1856	ENSP00000480109	ENSG00000187164	SHTN1	NO
XLOC_000022	26.8725	25.1238	25.8849	28.2396	28.7692	TCONS_00000081	scaffold1	458234	578536	1856	ENSP00000480109	ENSG00000187164	TAF11	NO
XLOC_000022	26.8725	25.1238	25.8849	28.2396	28.7692	TCONS_00000081	scaffold1	458234	578536	1856	ENSP00000347532	ENSG00000187164	SHTN1	NO
XLOC_000022	26.8725	25.1238	25.8849	28.2396	28.7692	TCONS_00000081	scaffold1	458234	578536	1856	ENSP00000347532	ENSG00000187164	TAF11	NO
XLOC_000022	26.8725	25.1238	25.8849	28.2396	28.7692	TCONS_00000081	scaffold1	458234	578536	1856	ENSP00000376636	ENSG00000187164	SHTN1	NO
XLOC_000022	26.8725	25.1238	25.8849	28.2396	28.7692	TCONS_00000081	scaffold1	458234	578536	1856	ENSP00000376636	ENSG00000187164	TAF11	NO
XLOC_000022	26.8725	25.1238	25.8849	28.2396	28.7692	TCONS_00000077	scaffold1	458234	578536	8697	ENSP00000260777	ENSG00000187164	SHTN1	NO
XLOC_000022	26.8725	25.1238	25.8849	28.2396	28.7692	TCONS_00000077	scaffold1	458234	578536	8697	ENSP00000260777	ENSG00000187164	TAF11	NO
XLOC_000022	26.8725	25.1238	25.8849	28.2396	28.7692	TCONS_00000077	scaffold1	458234	578536	8697	ENSP00000354633	ENSG00000064995	SHTN1	NO
XLOC_000022	26.8725	25.1238	25.8849	28.2396	28.7692	TCONS_00000077	scaffold1	458234	578536	8697	ENSP00000354633	ENSG00000064995	TAF11	NO
XLOC_000022	26.8725	25.1238	25.8849	28.2396	28.7692	TCONS_00000077	scaffold1	458234	578536	8697	ENSP00000480109	ENSG00000187164	SHTN1	NO
XLOC_000022	26.8725	25.1238	25.8849	28.2396	28.7692	TCONS_00000077	scaffold1	458234	578536	8697	ENSP00000480109	ENSG00000187164	TAF11	NO
XLOC_000022	26.8725	25.1238	25.8849	28.2396	28.7692	TCONS_00000077	scaffold1	458234	578536	8697	ENSP00000347532	ENSG00000187164	SHTN1	NO
XLOC_000022	26.8725	25.1238	25.8849	28.2396	28.7692	TCONS_00000077	scaffold1	458234	578536	8697	ENSP00000347532	ENSG00000187164	TAF11	NO
XLOC_000022	26.8725	25.1238	25.8849	28.2396	28.7692	TCONS_00000077	scaffold1	458234	578536	8697	ENSP00000376636	ENSG00000187164	SHTN1	NO
XLOC_000022	26.8725	25.1238	25.8849	28.2396	28.7692	TCONS_00000077	scaffold1	458234	578536	8697	ENSP00000376636	ENSG00000187164	TAF11	NO
XLOC_000022	26.8725	25.1238	25.8849	28.2396	28.7692	TCONS_00000080	scaffold1	458234	578536	6491	ENSP00000260777	ENSG00000187164	SHTN1	NO
XLOC_000022	26.8725	25.1238	25.8849	28.2396	28.7692	TCONS_00000080	scaffold1	458234	578536	6491	ENSP00000260777	ENSG00000187164	TAF11	NO
XLOC_000022	26.8725	25.1238	25.8849	28.2396	28.7692	TCONS_00000080	scaffold1	458234	578536	6491	ENSP00000354633	ENSG00000064995	SHTN1	NO
XLOC_000022	26.8725	25.1238	25.8849	28.2396	28.7692	TCONS_00000080	scaffold1	458234	578536	6491	ENSP00000354633	ENSG00000064995	TAF11	NO
XLOC_000022	26.8725	25.1238	25.8849	28.2396	28.7692	TCONS_00000080	scaffold1	458234	578536	6491	ENSP00000480109	ENSG00000187164	SHTN1	NO
XLOC_000022	26.8725	25.1238	25.8849	28.2396	28.7692	TCONS_00000080	scaffold1	458234	578536	6491	ENSP00000480109	ENSG00000187164	TAF11	NO
XLOC_000022	26.8725	25.1238	25.8849	28.2396	28.7692	TCONS_00000080	scaffold1	458234	578536	6491	ENSP00000347532	ENSG00000187164	SHTN1	NO
XLOC_000022	26.8725	25.1238	25.8849	28.2396	28.7692	TCONS_00000080	scaffold1	458234	578536	6491	ENSP00000347532	ENSG00000187164	TAF11	NO
XLOC_000022	26.8725	25.1238	25.8849	28.2396	28.7692	TCONS_00000080	scaffold1	458234	578536	6491	ENSP00000376636	ENSG00000187164	SHTN1	NO
XLOC_000022	26.8725	25.1238	25.8849	28.2396	28.7692	TCONS_00000080	scaffold1	458234	578536	6491	ENSP00000376636	ENSG00000187164	TAF11	NO
XLOC_000022	26.8725	25.1238	25.8849	28.2396	28.7692	TCONS_00000078	scaffold1	458234	578536	4206	ENSP00000260777	ENSG00000187164	SHTN1	NO
XLOC_000022	26.8725	25.1238	25.8849	28.2396	28.7692	TCONS_00000078	scaffold1	458234	578536	4206	ENSP00000260777	ENSG00000187164	TAF11	NO
XLOC_000022	26.8725	25.1238	25.8849	28.2396	28.7692	TCONS_00000078	scaffold1	458234	578536	4206	ENSP00000354633	ENSG00000064995	SHTN1	NO
XLOC_000022	26.8725	25.1238	25.8849	28.2396	28.7692	TCONS_00000078	scaffold1	458234	578536	4206	ENSP00000354633	ENSG00000064995	TAF11	NO
XLOC_000022	26.8725	25.1238	25.8849	28.2396	28.7692	TCONS_00000078	scaffold1	458234	578536	4206	ENSP00000480109	ENSG00000187164	SHTN1	NO
XLOC_000022	26.8725	25.1238	25.8849	28.2396	28.7692	TCONS_00000078	scaffold1	458234	578536	4206	ENSP00000480109	ENSG00000187164	TAF11	NO
XLOC_000022	26.8725	25.1238	25.8849	28.2396	28.7692	TCONS_00000078	scaffold1	458234	578536	4206	ENSP00000347532	ENSG00000187164	SHTN1	NO
XLOC_000022	26.8725	25.1238	25.8849	28.2396	28.7692	TCONS_00000078	scaffold1	458234	578536	4206	ENSP00000347532	ENSG00000187164	TAF11	NO
XLOC_000022	26.8725	25.1238	25.8849	28.2396	28.7692	TCONS_00000078	scaffold1	458234	578536	4206	ENSP00000376636	ENSG00000187164	SHTN1	NO
XLOC_000022	26.8725	25.1238	25.8849	28.2396	28.7692	TCONS_00000078	scaffold1	458234	578536	4206	ENSP00000376636	ENSG00000187164	TAF11	NO
XLOC_000022	26.8725	25.1238	25.8849	28.2396	28.7692	TCONS_00000082	scaffold1	458234	578536	1742	ENSP00000260777	ENSG00000187164	SHTN1	NO
XLOC_000022	26.8725	25.1238	25.8849	28.2396	28.7692	TCONS_00000082	scaffold1	458234	578536	1742	ENSP00000260777	ENSG00000187164	TAF11	NO
XLOC_000022	26.8725	25.1238	25.8849	28.2396	28.7692	TCONS_00000082	scaffold1	458234	578536	1742	ENSP00000354633	ENSG00000064995	SHTN1	NO
XLOC_000022	26.8725	25.1238	25.8849	28.2396	28.7692	TCONS_00000082	scaffold1	458234	578536	1742	ENSP00000354633	ENSG00000064995	TAF11	NO
XLOC_000022	26.8725	25.1238	25.8849	28.2396	28.7692	TCONS_00000082	scaffold1	458234	578536	1742	ENSP00000480109	ENSG00000187164	SHTN1	NO
XLOC_000022	26.8725	25.1238	25.8849	28.2396	28.7692	TCONS_00000082	scaffold1	458234	578536	1742	ENSP00000480109	ENSG00000187164	TAF11	NO
XLOC_000022	26.8725	25.1238	25.8849	28.2396	28.7692	TCONS_00000082	scaffold1	458234	578536	1742	ENSP00000347532	ENSG00000187164	SHTN1	NO
XLOC_000022	26.8725	25.1238	25.8849	28.2396	28.7692	TCONS_00000082	scaffold1	458234	578536	1742	ENSP00000347532	ENSG00000187164	TAF11	NO
XLOC_000022	26.8725	25.1238	25.8849	28.2396	28.7692	TCONS_00000082	scaffold1	458234	578536	1742	ENSP00000376636	ENSG00000187164	SHTN1	NO
XLOC_000022	26.8725	25.1238	25.8849	28.2396	28.7692	TCONS_00000082	scaffold1	458234	578536	1742	ENSP00000376636	ENSG00000187164	TAF11	NO
XLOC_000023	10.3527	10.3062	9.09946	11.1861	10.7209	TCONS_00000083	scaffold1	907282	1035957	9398	ENSP00000334642	ENSG00000165650	PDZD8	NO
XLOC_000023	10.3527	10.3062	9.09946	11.1861	10.7209	TCONS_00000084	scaffold1	907282	1035957	9353	ENSP00000334642	ENSG00000165650	PDZD8	NO
XLOC_000024	13.3496	14.2179	13.6345	14.5058	14.4472	TCONS_00000085	scaffold1	1863928	1953506	5913	ENSP00000347839	ENSG00000107560	RAB11FIP2	NO
XLOC_000024	13.3496	14.2179	13.6345	14.5058	14.4472	TCONS_00000086	scaffold1	1863928	1953506	1839	ENSP00000347839	ENSG00000107560	RAB11FIP2	NO
XLOC_000025	8.39913	9.54716	8.40036	9.45126	9.72733	TCONS_00000090	scaffold1	2255441	2301315	10737	ENSP00000358170	ENSG00000165669	FAM204A	NO
XLOC_000025	8.39913	9.54716	8.40036	9.45126	9.72733	TCONS_00000093	scaffold1	2255441	2301315	10637	ENSP00000358170	ENSG00000165669	FAM204A	NO
XLOC_000025	8.39913	9.54716	8.40036	9.45126	9.72733	TCONS_00000087	scaffold1	2255441	2301315	10099	ENSP00000358170	ENSG00000165669	FAM204A	NO
XLOC_000025	8.39913	9.54716	8.40036	9.45126	9.72733	TCONS_00000088	scaffold1	2255441	2301315	10700	ENSP00000358170	ENSG00000165669	FAM204A	NO
XLOC_000025	8.39913	9.54716	8.40036	9.45126	9.72733	TCONS_00000094	scaffold1	2255441	2301315	10555	ENSP00000358170	ENSG00000165669	FAM204A	NO
XLOC_000025	8.39913	9.54716	8.40036	9.45126	9.72733	TCONS_00000092	scaffold1	2255441	2301315	10623	ENSP00000358170	ENSG00000165669	FAM204A	NO
XLOC_000025	8.39913	9.54716	8.40036	9.45126	9.72733	TCONS_00000089	scaffold1	2255441	2301315	10633	ENSP00000358170	ENSG00000165669	FAM204A	NO
XLOC_000025	8.39913	9.54716	8.40036	9.45126	9.72733	TCONS_00000091	scaffold1	2255441	2301315	10709	ENSP00000358170	ENSG00000165669	FAM204A	NO
XLOC_000026	9.20919	9.79805	9.20056	9.2068	10.0405	TCONS_00000095	scaffold1	2740061	2821626	9219	ENSP00000358147	ENSG00000151893	CACUL1	NO
XLOC_000026	9.20919	9.79805	9.20056	9.2068	10.0405	TCONS_00000096	scaffold1	2740061	2821626	9625	ENSP00000358147	ENSG00000151893	CACUL1	NO
XLOC_000027	21.0774	20.5249	20.9622	22.0766	20.2229	TCONS_00000097	scaffold1	3190229	3235833	12732	ENSP00000438178	ENSG00000107581	EIF3A	NO
XLOC_000028	3.90743	4.27793	4.06705	5.03703	4.5014	TCONS_00000098	scaffold1	3305387	3333798	2241	ENSP00000419901	ENSG00000240563	L1TD1	NO
XLOC_000028	3.90743	4.27793	4.06705	5.03703	4.5014	TCONS_00000098	scaffold1	3305387	3333798	2241	ENSP00000419901	ENSG00000240563	SFXN4	NO
XLOC_000028	3.90743	4.27793	4.06705	5.03703	4.5014	TCONS_00000098	scaffold1	3305387	3333798	2241	ENSP00000347924	ENSG00000183605	L1TD1	NO
XLOC_000028	3.90743	4.27793	4.06705	5.03703	4.5014	TCONS_00000098	scaffold1	3305387	3333798	2241	ENSP00000347924	ENSG00000183605	SFXN4	NO
XLOC_000028	3.90743	4.27793	4.06705	5.03703	4.5014	TCONS_00000099	scaffold1	3305387	3333798	3032	ENSP00000419901	ENSG00000240563	L1TD1	NO
XLOC_000028	3.90743	4.27793	4.06705	5.03703	4.5014	TCONS_00000099	scaffold1	3305387	3333798	3032	ENSP00000419901	ENSG00000240563	SFXN4	NO
XLOC_000028	3.90743	4.27793	4.06705	5.03703	4.5014	TCONS_00000099	scaffold1	3305387	3333798	3032	ENSP00000347924	ENSG00000183605	L1TD1	NO
XLOC_000028	3.90743	4.27793	4.06705	5.03703	4.5014	TCONS_00000099	scaffold1	3305387	3333798	3032	ENSP00000347924	ENSG00000183605	SFXN4	NO
XLOC_000029	11.3266	9.56859	10.4751	10.0621	11.2658	TCONS_00000100	scaffold1	3753069	3820784	1879	ENSP00000376605	ENSG00000148908	RGS10	NO
XLOC_000029	11.3266	9.56859	10.4751	10.0621	11.2658	TCONS_00000100	scaffold1	3753069	3820784	1879	ENSP00000358099	ENSG00000148908	RGS10	NO
XLOC_000029	11.3266	9.56859	10.4751	10.0621	11.2658	TCONS_00000101	scaffold1	3753069	3820784	2170	ENSP00000376605	ENSG00000148908	RGS10	NO
XLOC_000029	11.3266	9.56859	10.4751	10.0621	11.2658	TCONS_00000101	scaffold1	3753069	3820784	2170	ENSP00000358099	ENSG00000148908	RGS10	NO
XLOC_000030	15.3568	17.3342	15.3466	17.7267	16.9368	TCONS_00000102	scaffold1	3850061	3870801	4846	ENSP00000394902	ENSG00000151923	TIAL1	NO
XLOC_000030	15.3568	17.3342	15.3466	17.7267	16.9368	TCONS_00000102	scaffold1	3850061	3870801	4846	ENSP00000358089	ENSG00000151923	TIAL1	NO
XLOC_000030	15.3568	17.3342	15.3466	17.7267	16.9368	TCONS_00000102	scaffold1	3850061	3870801	4846	ENSP00000431009	ENSG00000151923	TIAL1	NO
XLOC_000030	15.3568	17.3342	15.3466	17.7267	16.9368	TCONS_00000108	scaffold1	3850061	3870801	10651	ENSP00000394902	ENSG00000151923	TIAL1	NO
XLOC_000030	15.3568	17.3342	15.3466	17.7267	16.9368	TCONS_00000108	scaffold1	3850061	3870801	10651	ENSP00000358089	ENSG00000151923	TIAL1	NO
XLOC_000030	15.3568	17.3342	15.3466	17.7267	16.9368	TCONS_00000108	scaffold1	3850061	3870801	10651	ENSP00000431009	ENSG00000151923	TIAL1	NO
XLOC_000030	15.3568	17.3342	15.3466	17.7267	16.9368	TCONS_00000104	scaffold1	3850061	3870801	10071	ENSP00000394902	ENSG00000151923	TIAL1	NO
XLOC_000030	15.3568	17.3342	15.3466	17.7267	16.9368	TCONS_00000104	scaffold1	3850061	3870801	10071	ENSP00000358089	ENSG00000151923	TIAL1	NO
XLOC_000030	15.3568	17.3342	15.3466	17.7267	16.9368	TCONS_00000104	scaffold1	3850061	3870801	10071	ENSP00000431009	ENSG00000151923	TIAL1	NO
XLOC_000030	15.3568	17.3342	15.3466	17.7267	16.9368	TCONS_00000106	scaffold1	3850061	3870801	10982	ENSP00000394902	ENSG00000151923	TIAL1	NO
XLOC_000030	15.3568	17.3342	15.3466	17.7267	16.9368	TCONS_00000106	scaffold1	3850061	3870801	10982	ENSP00000358089	ENSG00000151923	TIAL1	NO
XLOC_000030	15.3568	17.3342	15.3466	17.7267	16.9368	TCONS_00000106	scaffold1	3850061	3870801	10982	ENSP00000431009	ENSG00000151923	TIAL1	NO
XLOC_000030	15.3568	17.3342	15.3466	17.7267	16.9368	TCONS_00000113	scaffold1	3850061	3870801	7376	ENSP00000394902	ENSG00000151923	TIAL1	NO
XLOC_000030	15.3568	17.3342	15.3466	17.7267	16.9368	TCONS_00000113	scaffold1	3850061	3870801	7376	ENSP00000358089	ENSG00000151923	TIAL1	NO
XLOC_000030	15.3568	17.3342	15.3466	17.7267	16.9368	TCONS_00000113	scaffold1	3850061	3870801	7376	ENSP00000431009	ENSG00000151923	TIAL1	NO
XLOC_000030	15.3568	17.3342	15.3466	17.7267	16.9368	TCONS_00000103	scaffold1	3850061	3870801	4515	ENSP00000394902	ENSG00000151923	TIAL1	NO
XLOC_000030	15.3568	17.3342	15.3466	17.7267	16.9368	TCONS_00000103	scaffold1	3850061	3870801	4515	ENSP00000358089	ENSG00000151923	TIAL1	NO
XLOC_000030	15.3568	17.3342	15.3466	17.7267	16.9368	TCONS_00000103	scaffold1	3850061	3870801	4515	ENSP00000431009	ENSG00000151923	TIAL1	NO
XLOC_000030	15.3568	17.3342	15.3466	17.7267	16.9368	TCONS_00000112	scaffold1	3850061	3870801	4621	ENSP00000394902	ENSG00000151923	TIAL1	NO
XLOC_000030	15.3568	17.3342	15.3466	17.7267	16.9368	TCONS_00000112	scaffold1	3850061	3870801	4621	ENSP00000358089	ENSG00000151923	TIAL1	NO
XLOC_000030	15.3568	17.3342	15.3466	17.7267	16.9368	TCONS_00000112	scaffold1	3850061	3870801	4621	ENSP00000431009	ENSG00000151923	TIAL1	NO
XLOC_000030	15.3568	17.3342	15.3466	17.7267	16.9368	TCONS_00000110	scaffold1	3850061	3870801	4803	ENSP00000394902	ENSG00000151923	TIAL1	NO
XLOC_000030	15.3568	17.3342	15.3466	17.7267	16.9368	TCONS_00000110	scaffold1	3850061	3870801	4803	ENSP00000358089	ENSG00000151923	TIAL1	NO
XLOC_000030	15.3568	17.3342	15.3466	17.7267	16.9368	TCONS_00000110	scaffold1	3850061	3870801	4803	ENSP00000431009	ENSG00000151923	TIAL1	NO
XLOC_000030	15.3568	17.3342	15.3466	17.7267	16.9368	TCONS_00000109	scaffold1	3850061	3870801	10702	ENSP00000394902	ENSG00000151923	TIAL1	NO
XLOC_000030	15.3568	17.3342	15.3466	17.7267	16.9368	TCONS_00000109	scaffold1	3850061	3870801	10702	ENSP00000358089	ENSG00000151923	TIAL1	NO
XLOC_000030	15.3568	17.3342	15.3466	17.7267	16.9368	TCONS_00000109	scaffold1	3850061	3870801	10702	ENSP00000431009	ENSG00000151923	TIAL1	NO
XLOC_000030	15.3568	17.3342	15.3466	17.7267	16.9368	TCONS_00000111	scaffold1	3850061	3870801	4758	ENSP00000394902	ENSG00000151923	TIAL1	NO
XLOC_000030	15.3568	17.3342	15.3466	17.7267	16.9368	TCONS_00000111	scaffold1	3850061	3870801	4758	ENSP00000358089	ENSG00000151923	TIAL1	NO
XLOC_000030	15.3568	17.3342	15.3466	17.7267	16.9368	TCONS_00000111	scaffold1	3850061	3870801	4758	ENSP00000431009	ENSG00000151923	TIAL1	NO
XLOC_000030	15.3568	17.3342	15.3466	17.7267	16.9368	TCONS_00000107	scaffold1	3850061	3870801	11101	ENSP00000394902	ENSG00000151923	TIAL1	NO
XLOC_000030	15.3568	17.3342	15.3466	17.7267	16.9368	TCONS_00000107	scaffold1	3850061	3870801	11101	ENSP00000358089	ENSG00000151923	TIAL1	NO
XLOC_000030	15.3568	17.3342	15.3466	17.7267	16.9368	TCONS_00000107	scaffold1	3850061	3870801	11101	ENSP00000431009	ENSG00000151923	TIAL1	NO
XLOC_000030	15.3568	17.3342	15.3466	17.7267	16.9368	TCONS_00000105	scaffold1	3850061	3870801	6607	ENSP00000394902	ENSG00000151923	TIAL1	NO
XLOC_000030	15.3568	17.3342	15.3466	17.7267	16.9368	TCONS_00000105	scaffold1	3850061	3870801	6607	ENSP00000358089	ENSG00000151923	TIAL1	NO
XLOC_000030	15.3568	17.3342	15.3466	17.7267	16.9368	TCONS_00000105	scaffold1	3850061	3870801	6607	ENSP00000431009	ENSG00000151923	TIAL1	NO
XLOC_000031	18.7542	17.991	18.232	16.7733	18.2919	TCONS_00000114	scaffold1	4138824	4172093	2808	ENSP00000358073	ENSG00000197771	MCMBP	NO
XLOC_000032	67.9251	73.0772	80.6004	83.0164	86.0623	TCONS_00000119	scaffold1	6169830	6287939	8332	ENSP00000404219	ENSG00000066468	FGFR2	NO
XLOC_000032	67.9251	73.0772	80.6004	83.0164	86.0623	TCONS_00000119	scaffold1	6169830	6287939	8332	ENSP00000474011	ENSG00000066468	FGFR2	NO
XLOC_000032	67.9251	73.0772	80.6004	83.0164	86.0623	TCONS_00000119	scaffold1	6169830	6287939	8332	ENSP00000353262	ENSG00000066468	FGFR2	NO
XLOC_000032	67.9251	73.0772	80.6004	83.0164	86.0623	TCONS_00000119	scaffold1	6169830	6287939	8332	ENSP00000410294	ENSG00000066468	FGFR2	NO
XLOC_000032	67.9251	73.0772	80.6004	83.0164	86.0623	TCONS_00000119	scaffold1	6169830	6287939	8332	ENSP00000263451	ENSG00000066468	FGFR2	NO
XLOC_000032	67.9251	73.0772	80.6004	83.0164	86.0623	TCONS_00000119	scaffold1	6169830	6287939	8332	ENSP00000358052	ENSG00000066468	FGFR2	NO
XLOC_000032	67.9251	73.0772	80.6004	83.0164	86.0623	TCONS_00000119	scaffold1	6169830	6287939	8332	ENSP00000358054	ENSG00000066468	FGFR2	NO
XLOC_000032	67.9251	73.0772	80.6004	83.0164	86.0623	TCONS_00000120	scaffold1	6169830	6287939	6232	ENSP00000404219	ENSG00000066468	FGFR2	NO
XLOC_000032	67.9251	73.0772	80.6004	83.0164	86.0623	TCONS_00000120	scaffold1	6169830	6287939	6232	ENSP00000474011	ENSG00000066468	FGFR2	NO
XLOC_000032	67.9251	73.0772	80.6004	83.0164	86.0623	TCONS_00000120	scaffold1	6169830	6287939	6232	ENSP00000353262	ENSG00000066468	FGFR2	NO
XLOC_000032	67.9251	73.0772	80.6004	83.0164	86.0623	TCONS_00000120	scaffold1	6169830	6287939	6232	ENSP00000410294	ENSG00000066468	FGFR2	NO
XLOC_000032	67.9251	73.0772	80.6004	83.0164	86.0623	TCONS_00000120	scaffold1	6169830	6287939	6232	ENSP00000263451	ENSG00000066468	FGFR2	NO
XLOC_000032	67.9251	73.0772	80.6004	83.0164	86.0623	TCONS_00000120	scaffold1	6169830	6287939	6232	ENSP00000358052	ENSG00000066468	FGFR2	NO
XLOC_000032	67.9251	73.0772	80.6004	83.0164	86.0623	TCONS_00000120	scaffold1	6169830	6287939	6232	ENSP00000358054	ENSG00000066468	FGFR2	NO
XLOC_000032	67.9251	73.0772	80.6004	83.0164	86.0623	TCONS_00000115	scaffold1	6169830	6287939	7811	ENSP00000404219	ENSG00000066468	FGFR2	NO
XLOC_000032	67.9251	73.0772	80.6004	83.0164	86.0623	TCONS_00000115	scaffold1	6169830	6287939	7811	ENSP00000474011	ENSG00000066468	FGFR2	NO
XLOC_000032	67.9251	73.0772	80.6004	83.0164	86.0623	TCONS_00000115	scaffold1	6169830	6287939	7811	ENSP00000353262	ENSG00000066468	FGFR2	NO
XLOC_000032	67.9251	73.0772	80.6004	83.0164	86.0623	TCONS_00000115	scaffold1	6169830	6287939	7811	ENSP00000410294	ENSG00000066468	FGFR2	NO
XLOC_000032	67.9251	73.0772	80.6004	83.0164	86.0623	TCONS_00000115	scaffold1	6169830	6287939	7811	ENSP00000263451	ENSG00000066468	FGFR2	NO
XLOC_000032	67.9251	73.0772	80.6004	83.0164	86.0623	TCONS_00000115	scaffold1	6169830	6287939	7811	ENSP00000358052	ENSG00000066468	FGFR2	NO
XLOC_000032	67.9251	73.0772	80.6004	83.0164	86.0623	TCONS_00000115	scaffold1	6169830	6287939	7811	ENSP00000358054	ENSG00000066468	FGFR2	NO
XLOC_000032	67.9251	73.0772	80.6004	83.0164	86.0623	TCONS_00000116	scaffold1	6169830	6287939	5711	ENSP00000404219	ENSG00000066468	FGFR2	NO
XLOC_000032	67.9251	73.0772	80.6004	83.0164	86.0623	TCONS_00000116	scaffold1	6169830	6287939	5711	ENSP00000474011	ENSG00000066468	FGFR2	NO
XLOC_000032	67.9251	73.0772	80.6004	83.0164	86.0623	TCONS_00000116	scaffold1	6169830	6287939	5711	ENSP00000353262	ENSG00000066468	FGFR2	NO
XLOC_000032	67.9251	73.0772	80.6004	83.0164	86.0623	TCONS_00000116	scaffold1	6169830	6287939	5711	ENSP00000410294	ENSG00000066468	FGFR2	NO
XLOC_000032	67.9251	73.0772	80.6004	83.0164	86.0623	TCONS_00000116	scaffold1	6169830	6287939	5711	ENSP00000263451	ENSG00000066468	FGFR2	NO
XLOC_000032	67.9251	73.0772	80.6004	83.0164	86.0623	TCONS_00000116	scaffold1	6169830	6287939	5711	ENSP00000358052	ENSG00000066468	FGFR2	NO
XLOC_000032	67.9251	73.0772	80.6004	83.0164	86.0623	TCONS_00000116	scaffold1	6169830	6287939	5711	ENSP00000358054	ENSG00000066468	FGFR2	NO
XLOC_000032	67.9251	73.0772	80.6004	83.0164	86.0623	TCONS_00000118	scaffold1	6169830	6287939	6119	ENSP00000404219	ENSG00000066468	FGFR2	NO
XLOC_000032	67.9251	73.0772	80.6004	83.0164	86.0623	TCONS_00000118	scaffold1	6169830	6287939	6119	ENSP00000474011	ENSG00000066468	FGFR2	NO
XLOC_000032	67.9251	73.0772	80.6004	83.0164	86.0623	TCONS_00000118	scaffold1	6169830	6287939	6119	ENSP00000353262	ENSG00000066468	FGFR2	NO
XLOC_000032	67.9251	73.0772	80.6004	83.0164	86.0623	TCONS_00000118	scaffold1	6169830	6287939	6119	ENSP00000410294	ENSG00000066468	FGFR2	NO
XLOC_000032	67.9251	73.0772	80.6004	83.0164	86.0623	TCONS_00000118	scaffold1	6169830	6287939	6119	ENSP00000263451	ENSG00000066468	FGFR2	NO
XLOC_000032	67.9251	73.0772	80.6004	83.0164	86.0623	TCONS_00000118	scaffold1	6169830	6287939	6119	ENSP00000358052	ENSG00000066468	FGFR2	NO
XLOC_000032	67.9251	73.0772	80.6004	83.0164	86.0623	TCONS_00000118	scaffold1	6169830	6287939	6119	ENSP00000358054	ENSG00000066468	FGFR2	NO
XLOC_000032	67.9251	73.0772	80.6004	83.0164	86.0623	TCONS_00000122	scaffold1	6169830	6287939	2354	ENSP00000404219	ENSG00000066468	FGFR2	NO
XLOC_000032	67.9251	73.0772	80.6004	83.0164	86.0623	TCONS_00000122	scaffold1	6169830	6287939	2354	ENSP00000474011	ENSG00000066468	FGFR2	NO
XLOC_000032	67.9251	73.0772	80.6004	83.0164	86.0623	TCONS_00000122	scaffold1	6169830	6287939	2354	ENSP00000353262	ENSG00000066468	FGFR2	NO
XLOC_000032	67.9251	73.0772	80.6004	83.0164	86.0623	TCONS_00000122	scaffold1	6169830	6287939	2354	ENSP00000410294	ENSG00000066468	FGFR2	NO
XLOC_000032	67.9251	73.0772	80.6004	83.0164	86.0623	TCONS_00000122	scaffold1	6169830	6287939	2354	ENSP00000263451	ENSG00000066468	FGFR2	NO
XLOC_000032	67.9251	73.0772	80.6004	83.0164	86.0623	TCONS_00000122	scaffold1	6169830	6287939	2354	ENSP00000358052	ENSG00000066468	FGFR2	NO
XLOC_000032	67.9251	73.0772	80.6004	83.0164	86.0623	TCONS_00000122	scaffold1	6169830	6287939	2354	ENSP00000358054	ENSG00000066468	FGFR2	NO
XLOC_000032	67.9251	73.0772	80.6004	83.0164	86.0623	TCONS_00000121	scaffold1	6169830	6287939	8336	ENSP00000404219	ENSG00000066468	FGFR2	NO
XLOC_000032	67.9251	73.0772	80.6004	83.0164	86.0623	TCONS_00000121	scaffold1	6169830	6287939	8336	ENSP00000474011	ENSG00000066468	FGFR2	NO
XLOC_000032	67.9251	73.0772	80.6004	83.0164	86.0623	TCONS_00000121	scaffold1	6169830	6287939	8336	ENSP00000353262	ENSG00000066468	FGFR2	NO
XLOC_000032	67.9251	73.0772	80.6004	83.0164	86.0623	TCONS_00000121	scaffold1	6169830	6287939	8336	ENSP00000410294	ENSG00000066468	FGFR2	NO
XLOC_000032	67.9251	73.0772	80.6004	83.0164	86.0623	TCONS_00000121	scaffold1	6169830	6287939	8336	ENSP00000263451	ENSG00000066468	FGFR2	NO
XLOC_000032	67.9251	73.0772	80.6004	83.0164	86.0623	TCONS_00000121	scaffold1	6169830	6287939	8336	ENSP00000358052	ENSG00000066468	FGFR2	NO
XLOC_000032	67.9251	73.0772	80.6004	83.0164	86.0623	TCONS_00000121	scaffold1	6169830	6287939	8336	ENSP00000358054	ENSG00000066468	FGFR2	NO
XLOC_000032	67.9251	73.0772	80.6004	83.0164	86.0623	TCONS_00000117	scaffold1	6169830	6287939	9443	ENSP00000404219	ENSG00000066468	FGFR2	NO
XLOC_000032	67.9251	73.0772	80.6004	83.0164	86.0623	TCONS_00000117	scaffold1	6169830	6287939	9443	ENSP00000474011	ENSG00000066468	FGFR2	NO
XLOC_000032	67.9251	73.0772	80.6004	83.0164	86.0623	TCONS_00000117	scaffold1	6169830	6287939	9443	ENSP00000353262	ENSG00000066468	FGFR2	NO
XLOC_000032	67.9251	73.0772	80.6004	83.0164	86.0623	TCONS_00000117	scaffold1	6169830	6287939	9443	ENSP00000410294	ENSG00000066468	FGFR2	NO
XLOC_000032	67.9251	73.0772	80.6004	83.0164	86.0623	TCONS_00000117	scaffold1	6169830	6287939	9443	ENSP00000263451	ENSG00000066468	FGFR2	NO
XLOC_000032	67.9251	73.0772	80.6004	83.0164	86.0623	TCONS_00000117	scaffold1	6169830	6287939	9443	ENSP00000358052	ENSG00000066468	FGFR2	NO
XLOC_000032	67.9251	73.0772	80.6004	83.0164	86.0623	TCONS_00000117	scaffold1	6169830	6287939	9443	ENSP00000358054	ENSG00000066468	FGFR2	NO
XLOC_000033	26.364	29.4175	28.0684	27.1451	27.9459	TCONS_00000128	scaffold1	6448465	6671596	4182	ENSP00000224652	ENSG00000107669	ATE1	NO
XLOC_000033	26.364	29.4175	28.0684	27.1451	27.9459	TCONS_00000128	scaffold1	6448465	6671596	4182	ENSP00000358039	ENSG00000107669	ATE1	NO
XLOC_000033	26.364	29.4175	28.0684	27.1451	27.9459	TCONS_00000128	scaffold1	6448465	6671596	4182	ENSP00000440881	ENSG00000107669	ATE1	NO
XLOC_000033	26.364	29.4175	28.0684	27.1451	27.9459	TCONS_00000128	scaffold1	6448465	6671596	4182	ENSP00000397787	ENSG00000107669	ATE1	NO
XLOC_000033	26.364	29.4175	28.0684	27.1451	27.9459	TCONS_00000130	scaffold1	6448465	6671596	3719	ENSP00000224652	ENSG00000107669	ATE1	NO
XLOC_000033	26.364	29.4175	28.0684	27.1451	27.9459	TCONS_00000130	scaffold1	6448465	6671596	3719	ENSP00000358039	ENSG00000107669	ATE1	NO
XLOC_000033	26.364	29.4175	28.0684	27.1451	27.9459	TCONS_00000130	scaffold1	6448465	6671596	3719	ENSP00000440881	ENSG00000107669	ATE1	NO
XLOC_000033	26.364	29.4175	28.0684	27.1451	27.9459	TCONS_00000130	scaffold1	6448465	6671596	3719	ENSP00000397787	ENSG00000107669	ATE1	NO
XLOC_000033	26.364	29.4175	28.0684	27.1451	27.9459	TCONS_00000133	scaffold1	6448465	6671596	1358	ENSP00000224652	ENSG00000107669	ATE1	NO
XLOC_000033	26.364	29.4175	28.0684	27.1451	27.9459	TCONS_00000133	scaffold1	6448465	6671596	1358	ENSP00000358039	ENSG00000107669	ATE1	NO
XLOC_000033	26.364	29.4175	28.0684	27.1451	27.9459	TCONS_00000133	scaffold1	6448465	6671596	1358	ENSP00000440881	ENSG00000107669	ATE1	NO
XLOC_000033	26.364	29.4175	28.0684	27.1451	27.9459	TCONS_00000133	scaffold1	6448465	6671596	1358	ENSP00000397787	ENSG00000107669	ATE1	NO
XLOC_000033	26.364	29.4175	28.0684	27.1451	27.9459	TCONS_00000123	scaffold1	6448465	6671596	2193	ENSP00000224652	ENSG00000107669	ATE1	NO
XLOC_000033	26.364	29.4175	28.0684	27.1451	27.9459	TCONS_00000123	scaffold1	6448465	6671596	2193	ENSP00000358039	ENSG00000107669	ATE1	NO
XLOC_000033	26.364	29.4175	28.0684	27.1451	27.9459	TCONS_00000123	scaffold1	6448465	6671596	2193	ENSP00000440881	ENSG00000107669	ATE1	NO
XLOC_000033	26.364	29.4175	28.0684	27.1451	27.9459	TCONS_00000123	scaffold1	6448465	6671596	2193	ENSP00000397787	ENSG00000107669	ATE1	NO
XLOC_000033	26.364	29.4175	28.0684	27.1451	27.9459	TCONS_00000132	scaffold1	6448465	6671596	5040	ENSP00000224652	ENSG00000107669	ATE1	NO
XLOC_000033	26.364	29.4175	28.0684	27.1451	27.9459	TCONS_00000132	scaffold1	6448465	6671596	5040	ENSP00000358039	ENSG00000107669	ATE1	NO
XLOC_000033	26.364	29.4175	28.0684	27.1451	27.9459	TCONS_00000132	scaffold1	6448465	6671596	5040	ENSP00000440881	ENSG00000107669	ATE1	NO
XLOC_000033	26.364	29.4175	28.0684	27.1451	27.9459	TCONS_00000132	scaffold1	6448465	6671596	5040	ENSP00000397787	ENSG00000107669	ATE1	NO
XLOC_000033	26.364	29.4175	28.0684	27.1451	27.9459	TCONS_00000127	scaffold1	6448465	6671596	3476	ENSP00000224652	ENSG00000107669	ATE1	NO
XLOC_000033	26.364	29.4175	28.0684	27.1451	27.9459	TCONS_00000127	scaffold1	6448465	6671596	3476	ENSP00000358039	ENSG00000107669	ATE1	NO
XLOC_000033	26.364	29.4175	28.0684	27.1451	27.9459	TCONS_00000127	scaffold1	6448465	6671596	3476	ENSP00000440881	ENSG00000107669	ATE1	NO
XLOC_000033	26.364	29.4175	28.0684	27.1451	27.9459	TCONS_00000127	scaffold1	6448465	6671596	3476	ENSP00000397787	ENSG00000107669	ATE1	NO
XLOC_000033	26.364	29.4175	28.0684	27.1451	27.9459	TCONS_00000131	scaffold1	6448465	6671596	4797	ENSP00000224652	ENSG00000107669	ATE1	NO
XLOC_000033	26.364	29.4175	28.0684	27.1451	27.9459	TCONS_00000131	scaffold1	6448465	6671596	4797	ENSP00000358039	ENSG00000107669	ATE1	NO
XLOC_000033	26.364	29.4175	28.0684	27.1451	27.9459	TCONS_00000131	scaffold1	6448465	6671596	4797	ENSP00000440881	ENSG00000107669	ATE1	NO
XLOC_000033	26.364	29.4175	28.0684	27.1451	27.9459	TCONS_00000131	scaffold1	6448465	6671596	4797	ENSP00000397787	ENSG00000107669	ATE1	NO
XLOC_000033	26.364	29.4175	28.0684	27.1451	27.9459	TCONS_00000126	scaffold1	6448465	6671596	4993	ENSP00000224652	ENSG00000107669	ATE1	NO
XLOC_000033	26.364	29.4175	28.0684	27.1451	27.9459	TCONS_00000126	scaffold1	6448465	6671596	4993	ENSP00000358039	ENSG00000107669	ATE1	NO
XLOC_000033	26.364	29.4175	28.0684	27.1451	27.9459	TCONS_00000126	scaffold1	6448465	6671596	4993	ENSP00000440881	ENSG00000107669	ATE1	NO
XLOC_000033	26.364	29.4175	28.0684	27.1451	27.9459	TCONS_00000126	scaffold1	6448465	6671596	4993	ENSP00000397787	ENSG00000107669	ATE1	NO
XLOC_000033	26.364	29.4175	28.0684	27.1451	27.9459	TCONS_00000129	scaffold1	6448465	6671596	5202	ENSP00000224652	ENSG00000107669	ATE1	NO
XLOC_000033	26.364	29.4175	28.0684	27.1451	27.9459	TCONS_00000129	scaffold1	6448465	6671596	5202	ENSP00000358039	ENSG00000107669	ATE1	NO
XLOC_000033	26.364	29.4175	28.0684	27.1451	27.9459	TCONS_00000129	scaffold1	6448465	6671596	5202	ENSP00000440881	ENSG00000107669	ATE1	NO
XLOC_000033	26.364	29.4175	28.0684	27.1451	27.9459	TCONS_00000129	scaffold1	6448465	6671596	5202	ENSP00000397787	ENSG00000107669	ATE1	NO
XLOC_000033	26.364	29.4175	28.0684	27.1451	27.9459	TCONS_00000124	scaffold1	6448465	6671596	2689	ENSP00000224652	ENSG00000107669	ATE1	NO
XLOC_000033	26.364	29.4175	28.0684	27.1451	27.9459	TCONS_00000124	scaffold1	6448465	6671596	2689	ENSP00000358039	ENSG00000107669	ATE1	NO
XLOC_000033	26.364	29.4175	28.0684	27.1451	27.9459	TCONS_00000124	scaffold1	6448465	6671596	2689	ENSP00000440881	ENSG00000107669	ATE1	NO
XLOC_000033	26.364	29.4175	28.0684	27.1451	27.9459	TCONS_00000124	scaffold1	6448465	6671596	2689	ENSP00000397787	ENSG00000107669	ATE1	NO
XLOC_000033	26.364	29.4175	28.0684	27.1451	27.9459	TCONS_00000125	scaffold1	6448465	6671596	3948	ENSP00000224652	ENSG00000107669	ATE1	NO
XLOC_000033	26.364	29.4175	28.0684	27.1451	27.9459	TCONS_00000125	scaffold1	6448465	6671596	3948	ENSP00000358039	ENSG00000107669	ATE1	NO
XLOC_000033	26.364	29.4175	28.0684	27.1451	27.9459	TCONS_00000125	scaffold1	6448465	6671596	3948	ENSP00000440881	ENSG00000107669	ATE1	NO
XLOC_000033	26.364	29.4175	28.0684	27.1451	27.9459	TCONS_00000125	scaffold1	6448465	6671596	3948	ENSP00000397787	ENSG00000107669	ATE1	NO
XLOC_000034	1.53613	1.93642	1.8838	2.33296	1.96122	TCONS_00000134	scaffold1	6671909	6694447	2384	NA	NA	XLOC_000034	NO
XLOC_000035	2.00335	2.34337	2.75032	2.83425	2.44133	TCONS_00000135	scaffold1	6704014	6710591	3648	ENSP00000358013	ENSG00000107672	NSMCE4A	NO
XLOC_000035	2.00335	2.34337	2.75032	2.83425	2.44133	TCONS_00000136	scaffold1	6704014	6710591	4771	ENSP00000358013	ENSG00000107672	NSMCE4A	NO
XLOC_000036	8.38493	8.56949	8.08474	7.61484	9.39677	TCONS_00000138	scaffold1	7974879	7996133	3410	ENSP00000419126	ENSG00000119965	C10orf88	NO
XLOC_000036	8.38493	8.56949	8.08474	7.61484	9.39677	TCONS_00000137	scaffold1	7974879	7996133	3310	ENSP00000419126	ENSG00000119965	C10orf88	NO
XLOC_000037	2.31051	2.50514	2.21728	2.92127	2.99665	TCONS_00000139	scaffold1	8022642	8027242	3170	ENSP00000478056	ENSG00000095574	IKZF5	NO
XLOC_000038	1.95197	2.16656	2.30876	2.72358	2.53804	TCONS_00000140	scaffold1	8038798	8050483	3576	NA	NA	XLOC_000038	NO
XLOC_000039	4.09989	4.34538	4.45999	5.47493	4.12371	TCONS_00000145	scaffold1	9031443	9044755	1022	ENSP00000270066	ENSG00000105771	SMG9	NO
XLOC_000039	4.09989	4.34538	4.45999	5.47493	4.12371	TCONS_00000145	scaffold1	9031443	9044755	1022	ENSP00000471398	ENSG00000105771	SMG9	NO
XLOC_000039	4.09989	4.34538	4.45999	5.47493	4.12371	TCONS_00000145	scaffold1	9031443	9044755	1022	ENSP00000470451	ENSG00000105771	SMG9	NO
XLOC_000039	4.09989	4.34538	4.45999	5.47493	4.12371	TCONS_00000141	scaffold1	9031443	9044755	993	ENSP00000270066	ENSG00000105771	SMG9	NO
XLOC_000039	4.09989	4.34538	4.45999	5.47493	4.12371	TCONS_00000141	scaffold1	9031443	9044755	993	ENSP00000471398	ENSG00000105771	SMG9	NO
XLOC_000039	4.09989	4.34538	4.45999	5.47493	4.12371	TCONS_00000141	scaffold1	9031443	9044755	993	ENSP00000470451	ENSG00000105771	SMG9	NO
XLOC_000039	4.09989	4.34538	4.45999	5.47493	4.12371	TCONS_00000142	scaffold1	9031443	9044755	2201	ENSP00000270066	ENSG00000105771	SMG9	NO
XLOC_000039	4.09989	4.34538	4.45999	5.47493	4.12371	TCONS_00000142	scaffold1	9031443	9044755	2201	ENSP00000471398	ENSG00000105771	SMG9	NO
XLOC_000039	4.09989	4.34538	4.45999	5.47493	4.12371	TCONS_00000142	scaffold1	9031443	9044755	2201	ENSP00000470451	ENSG00000105771	SMG9	NO
XLOC_000039	4.09989	4.34538	4.45999	5.47493	4.12371	TCONS_00000144	scaffold1	9031443	9044755	2442	ENSP00000270066	ENSG00000105771	SMG9	NO
XLOC_000039	4.09989	4.34538	4.45999	5.47493	4.12371	TCONS_00000144	scaffold1	9031443	9044755	2442	ENSP00000471398	ENSG00000105771	SMG9	NO
XLOC_000039	4.09989	4.34538	4.45999	5.47493	4.12371	TCONS_00000144	scaffold1	9031443	9044755	2442	ENSP00000470451	ENSG00000105771	SMG9	NO
XLOC_000039	4.09989	4.34538	4.45999	5.47493	4.12371	TCONS_00000143	scaffold1	9031443	9044755	2386	ENSP00000270066	ENSG00000105771	SMG9	NO
XLOC_000039	4.09989	4.34538	4.45999	5.47493	4.12371	TCONS_00000143	scaffold1	9031443	9044755	2386	ENSP00000471398	ENSG00000105771	SMG9	NO
XLOC_000039	4.09989	4.34538	4.45999	5.47493	4.12371	TCONS_00000143	scaffold1	9031443	9044755	2386	ENSP00000470451	ENSG00000105771	SMG9	NO
XLOC_000040	56.354	56.8901	68.7151	62.1733	51.0996	TCONS_00000146	scaffold1	9073231	9077211	1272	ENSP00000367185	ENSG00000159871	LYPD5	yes
XLOC_000041	1.2848	1.56591	1.44499	1.83024	1.31797	TCONS_00000147	scaffold1	9131322	9140494	4187	ENSP00000468897	ENSG00000171049	FPR2	NO
XLOC_000042	3.92346	8.42461	5.58009	7.13847	6.2435	TCONS_00000152	scaffold1	9463787	9487486	9348	ENSP00000471163	ENSG00000105374	NKG7	NO
XLOC_000042	3.92346	8.42461	5.58009	7.13847	6.2435	TCONS_00000152	scaffold1	9463787	9487486	9348	ENSP00000471163	ENSG00000105374	ETFB	NO
XLOC_000042	3.92346	8.42461	5.58009	7.13847	6.2435	TCONS_00000152	scaffold1	9463787	9487486	9348	ENSP00000311930	ENSG00000105379	NKG7	NO
XLOC_000042	3.92346	8.42461	5.58009	7.13847	6.2435	TCONS_00000152	scaffold1	9463787	9487486	9348	ENSP00000311930	ENSG00000105379	ETFB	NO
XLOC_000042	3.92346	8.42461	5.58009	7.13847	6.2435	TCONS_00000153	scaffold1	9463787	9487486	972	ENSP00000471163	ENSG00000105374	NKG7	NO
XLOC_000042	3.92346	8.42461	5.58009	7.13847	6.2435	TCONS_00000153	scaffold1	9463787	9487486	972	ENSP00000471163	ENSG00000105374	ETFB	NO
XLOC_000042	3.92346	8.42461	5.58009	7.13847	6.2435	TCONS_00000153	scaffold1	9463787	9487486	972	ENSP00000311930	ENSG00000105379	NKG7	NO
XLOC_000042	3.92346	8.42461	5.58009	7.13847	6.2435	TCONS_00000153	scaffold1	9463787	9487486	972	ENSP00000311930	ENSG00000105379	ETFB	NO
XLOC_000042	3.92346	8.42461	5.58009	7.13847	6.2435	TCONS_00000149	scaffold1	9463787	9487486	4564	ENSP00000471163	ENSG00000105374	NKG7	NO
XLOC_000042	3.92346	8.42461	5.58009	7.13847	6.2435	TCONS_00000149	scaffold1	9463787	9487486	4564	ENSP00000471163	ENSG00000105374	ETFB	NO
XLOC_000042	3.92346	8.42461	5.58009	7.13847	6.2435	TCONS_00000149	scaffold1	9463787	9487486	4564	ENSP00000311930	ENSG00000105379	NKG7	NO
XLOC_000042	3.92346	8.42461	5.58009	7.13847	6.2435	TCONS_00000149	scaffold1	9463787	9487486	4564	ENSP00000311930	ENSG00000105379	ETFB	NO
XLOC_000042	3.92346	8.42461	5.58009	7.13847	6.2435	TCONS_00000150	scaffold1	9463787	9487486	5686	ENSP00000471163	ENSG00000105374	NKG7	NO
XLOC_000042	3.92346	8.42461	5.58009	7.13847	6.2435	TCONS_00000150	scaffold1	9463787	9487486	5686	ENSP00000471163	ENSG00000105374	ETFB	NO
XLOC_000042	3.92346	8.42461	5.58009	7.13847	6.2435	TCONS_00000150	scaffold1	9463787	9487486	5686	ENSP00000311930	ENSG00000105379	NKG7	NO
XLOC_000042	3.92346	8.42461	5.58009	7.13847	6.2435	TCONS_00000150	scaffold1	9463787	9487486	5686	ENSP00000311930	ENSG00000105379	ETFB	NO
XLOC_000042	3.92346	8.42461	5.58009	7.13847	6.2435	TCONS_00000151	scaffold1	9463787	9487486	5585	ENSP00000471163	ENSG00000105374	NKG7	NO
XLOC_000042	3.92346	8.42461	5.58009	7.13847	6.2435	TCONS_00000151	scaffold1	9463787	9487486	5585	ENSP00000471163	ENSG00000105374	ETFB	NO
XLOC_000042	3.92346	8.42461	5.58009	7.13847	6.2435	TCONS_00000151	scaffold1	9463787	9487486	5585	ENSP00000311930	ENSG00000105379	NKG7	NO
XLOC_000042	3.92346	8.42461	5.58009	7.13847	6.2435	TCONS_00000151	scaffold1	9463787	9487486	5585	ENSP00000311930	ENSG00000105379	ETFB	NO
XLOC_000042	3.92346	8.42461	5.58009	7.13847	6.2435	TCONS_00000148	scaffold1	9463787	9487486	5864	ENSP00000471163	ENSG00000105374	NKG7	NO
XLOC_000042	3.92346	8.42461	5.58009	7.13847	6.2435	TCONS_00000148	scaffold1	9463787	9487486	5864	ENSP00000471163	ENSG00000105374	ETFB	NO
XLOC_000042	3.92346	8.42461	5.58009	7.13847	6.2435	TCONS_00000148	scaffold1	9463787	9487486	5864	ENSP00000311930	ENSG00000105379	NKG7	NO
XLOC_000042	3.92346	8.42461	5.58009	7.13847	6.2435	TCONS_00000148	scaffold1	9463787	9487486	5864	ENSP00000311930	ENSG00000105379	ETFB	NO
XLOC_000043	1.98157	1.97458	2.53843	2.06346	2.41795	TCONS_00000154	scaffold1	9487624	9496040	1981	ENSP00000270642	ENSG00000142549	IGLON5	NO
XLOC_000044	1.37974	1.54	1.24454	1.56157	1.5949	TCONS_00000155	scaffold1	9991223	9997527	1837	ENSP00000415200	ENSG00000268500	XLOC_000044	NO
XLOC_000045	2.36916	2.71659	1.07398	1.54148	1.70366	TCONS_00000156	scaffold1	167012	167430	418	NA	NA	XLOC_000045	NO
XLOC_000046	1.78694	1.69201	1.45007	1.33329	2.06856	TCONS_00000157	scaffold1	167906	168720	814	NA	NA	XLOC_000046	NO
XLOC_000047	2.83683	4.93079	3.73284	4.85846	3.49211	TCONS_00000158	scaffold1	458234	578536	458	NA	NA	XLOC_000047	NO
XLOC_000048	2.04493	2.35499	2.58464	2.99998	2.96829	TCONS_00000159	scaffold1	458234	578536	1191	NA	NA	XLOC_000048	NO
XLOC_000049	1.5887	2.77036	2.43406	2.63302	1.13485	TCONS_00000160	scaffold1	458234	578536	650	NA	NA	XLOC_000049	NO
XLOC_000050	0.857681	0.901862	1.01025	0.963519	2.44761	TCONS_00000161	scaffold1	1095413	1096005	592	NA	NA	XLOC_000050	NO
XLOC_000051	4.46452	3.90096	5.66305	4.84346	4.16518	TCONS_00000162	scaffold1	1254721	1255212	491	NA	NA	XLOC_000051	NO
XLOC_000052	1.01376	1.44742	1.17487	1.03945	1.12682	TCONS_00000163	scaffold1	1858245	1858893	648	NA	NA	XLOC_000052	NO
XLOC_000053	0.710894	0.98798	0.82406	0.991122	1.73201	TCONS_00000164	scaffold1	1862948	1863511	563	NA	NA	XLOC_000053	NO
XLOC_000054	1.94358	2.05299	1.69534	1.62008	2.36667	TCONS_00000165	scaffold1	1953602	1954720	1118	NA	NA	XLOC_000054	NO
XLOC_000055	1.59722	1.37405	2.02109	1.78296	2.00392	TCONS_00000166	scaffold1	2254001	2254756	755	NA	NA	XLOC_000055	NO
XLOC_000056	3.69213	6.7396	4.85647	5.96363	5.49694	TCONS_00000167	scaffold1	3190229	3235833	636	NA	NA	XLOC_000056	NO
XLOC_000057	4.5098	6.79939	4.8746	6.40001	6.21606	TCONS_00000168	scaffold1	3190229	3235833	621	NA	NA	XLOC_000057	NO
XLOC_000058	5.63101	8.35348	6.44359	7.52946	9.01533	TCONS_00000169	scaffold1	3190229	3235833	420	NA	NA	XLOC_000058	NO
XLOC_000059	1.67383	1.30055	1.66305	2.84408	1.50038	TCONS_00000170	scaffold1	3235884	3236381	497	NA	NA	XLOC_000059	NO
XLOC_000060	1.81319	2.20659	1.71811	2.64019	2.41246	TCONS_00000171	scaffold1	3236535	3236910	375	NA	NA	XLOC_000060	NO
XLOC_000061	0.956643	2.233	1.16879	3.36528	2.47407	TCONS_00000172	scaffold1	3238079	3238927	848	NA	NA	XLOC_000061	NO
XLOC_000062	1.04792	1.55439	1.47159	1.63266	1.36799	TCONS_00000173	scaffold1	3301794	3305139	3345	ENSP00000485529	ENSG00000279906	XLOC_000062	NO
XLOC_000063	25.2161	16.6974	18.7278	23.4525	20.7755	TCONS_00000174	scaffold1	3334395	3335351	956	NA	NA	XLOC_000063	NO
XLOC_000064	5.05361	4.81691	3.43695	4.13451	3.88636	TCONS_00000175	scaffold1	3336211	3336799	588	ENSP00000298510	ENSG00000165672	PRDX3	NO
XLOC_000065	5.02721	5.63844	4.74317	3.2283	2.97466	TCONS_00000176	scaffold1	3339326	3339757	431	ENSP00000298510	ENSG00000165672	PRDX3	NO
XLOC_000066	4.73792	5.50061	2.80782	6.76734	4.94823	TCONS_00000177	scaffold1	3341826	3342192	366	NA	NA	XLOC_000066	NO
XLOC_000067	2.37017	1.62804	1.63003	1.70371	1.04193	TCONS_00000178	scaffold1	3374165	3678149	1134	NA	NA	XLOC_000067	NO
XLOC_000068	0.45588	0.725561	0.89106	1.16138	1.12045	TCONS_00000179	scaffold1	3845400	3846155	755	NA	NA	XLOC_000068	NO
XLOC_000069	0.618274	1.21019	1.3509	2.08836	1.02667	TCONS_00000180	scaffold1	3846987	3847654	667	NA	NA	XLOC_000069	NO
XLOC_000070	3.01443	2.63477	1.84755	3.18143	1.7711	TCONS_00000181	scaffold1	3850061	3870801	686	NA	NA	XLOC_000070	NO
XLOC_000071	4.25902	2.70619	4.1646	5.09263	6.66578	TCONS_00000182	scaffold1	3850061	3870801	327	NA	NA	XLOC_000071	NO
XLOC_000072	3.28681	3.03748	3.51639	2.65618	2.52035	TCONS_00000183	scaffold1	3850061	3870801	555	NA	NA	XLOC_000072	NO
XLOC_000073	1.60618	0.621048	1.38589	1.25934	0.7855	TCONS_00000184	scaffold1	3888887	3889445	558	NA	NA	XLOC_000073	NO
XLOC_000074	2.09091	1.75918	2.37832	1.9787	1.36665	TCONS_00000185	scaffold1	4177228	4177860	632	NA	NA	XLOC_000074	NO
XLOC_000075	1.38891	1.07661	1.57924	1.44061	1.32938	TCONS_00000186	scaffold1	5008391	5009154	763	NA	NA	XLOC_000075	NO
XLOC_000076	70.2099	57.0343	66.8557	47.1699	50.8799	TCONS_00000187	scaffold1	5294845	5295332	487	ENSP00000234590	ENSG00000074800	ENO1	NO
XLOC_000077	1.80288	1.47616	1.30962	1.90562	1.65989	TCONS_00000188	scaffold1	5333009	5333687	678	NA	NA	XLOC_000077	NO
XLOC_000078	3.34465	3.98607	3.32201	5.45823	4.70744	TCONS_00000189	scaffold1	5334666	5418861	1275	NA	NA	XLOC_000078	NO
XLOC_000079	5.07161	5.77271	5.51026	4.61749	6.71122	TCONS_00000190	scaffold1	6169830	6287939	853	NA	NA	XLOC_000079	NO
XLOC_000080	13.2053	11.4912	10.5447	6.18944	12.2703	TCONS_00000191	scaffold1	6169830	6287939	342	NA	NA	XLOC_000080	NO
XLOC_000081	6.86357	9.64888	8.76108	9.68402	8.88853	TCONS_00000192	scaffold1	6169830	6287939	4466	NA	NA	XLOC_000081	NO
XLOC_000082	6.02939	8.28484	7.69799	9.3732	8.64514	TCONS_00000193	scaffold1	6169830	6287939	1673	NA	NA	XLOC_000082	NO
XLOC_000083	6.07303	8.56389	8.26709	8.68461	7.95394	TCONS_00000194	scaffold1	6169830	6287939	6539	NA	NA	XLOC_000083	NO
XLOC_000084	8.19001	10.7256	11.0321	10.8948	9.6854	TCONS_00000195	scaffold1	6169830	6287939	623	NA	NA	XLOC_000084	NO
XLOC_000085	13.1481	10.945	13.2666	9.06777	15.6022	TCONS_00000196	scaffold1	6169830	6287939	371	NA	NA	XLOC_000085	NO
XLOC_000086	7.81706	9.63495	11.3798	9.93758	11.0692	TCONS_00000197	scaffold1	6169830	6287939	1369	NA	NA	XLOC_000086	NO
XLOC_000087	1.19874	1.27694	0.777981	1.98858	1.28551	TCONS_00000198	scaffold1	6448465	6671596	625	NA	NA	XLOC_000087	NO
XLOC_000088	0.892521	0.84701	0.852162	2.1446	0.798072	TCONS_00000199	scaffold1	6448465	6671596	625	NA	NA	XLOC_000088	NO
XLOC_000089	2.1092	2.78277	1.48853	1.57622	1.65789	TCONS_00000200	scaffold1	6448465	6671596	576	NA	NA	XLOC_000089	NO
XLOC_000090	2.8198	3.80024	3.52946	4.08002	3.08847	TCONS_00000201	scaffold1	6448465	6671596	549	NA	NA	XLOC_000090	NO
XLOC_000091	3.99673	4.33539	3.60385	3.68866	3.62501	TCONS_00000202	scaffold1	6448465	6671596	725	NA	NA	XLOC_000091	NO
XLOC_000092	2.85474	4.45725	3.49906	2.98598	3.61613	TCONS_00000203	scaffold1	6448465	6671596	608	NA	NA	XLOC_000092	NO
XLOC_000093	1.66472	1.56935	2.22743	2.00084	1.76204	TCONS_00000204	scaffold1	6671909	6694447	1149	NA	NA	XLOC_000093	NO
XLOC_000094	1.71088	1.38357	1.94558	2.41893	1.02764	TCONS_00000205	scaffold1	6671909	6694447	728	NA	NA	XLOC_000094	NO
XLOC_000095	2.1096	2.86904	3.05534	3.03976	2.43281	TCONS_00000206	scaffold1	6696866	6697925	1059	ENSP00000358013	ENSG00000107672	NSMCE4A	NO
XLOC_000096	1.7966	1.98917	2.63614	1.91372	2.51849	TCONS_00000207	scaffold1	6697998	6699860	1862	NA	NA	XLOC_000096	NO
XLOC_000097	1.23887	1.66459	1.47904	1.89341	1.61269	TCONS_00000208	scaffold1	6700253	6701188	935	NA	NA	XLOC_000097	NO
XLOC_000098	0.982477	1.35134	1.6098	1.30998	0.972198	TCONS_00000209	scaffold1	6701936	6703319	1383	NA	NA	XLOC_000098	NO
XLOC_000099	1.86074	2.81126	2.27862	2.50797	2.84054	TCONS_00000210	scaffold1	6727966	7026880	1502	NA	NA	XLOC_000099	NO
XLOC_000100	4.43474	4.25707	3.10996	3.31341	2.96392	TCONS_00000211	scaffold1	6727966	7026880	944	NA	NA	XLOC_000100	NO
XLOC_000101	3.19315	4.7927	3.18235	2.4249	2.72266	TCONS_00000212	scaffold1	6727966	7026880	843	NA	NA	XLOC_000101	NO
XLOC_000102	2.37101	3.16453	2.50613	2.24147	2.4642	TCONS_00000213	scaffold1	6727966	7026880	1342	NA	NA	XLOC_000102	NO
XLOC_000103	1.65974	0.850288	1.66569	1.87293	2.29495	TCONS_00000214	scaffold1	7182672	7183188	516	NA	NA	XLOC_000103	NO
XLOC_000104	1.162	1.41196	1.1364	1.318	1.47739	TCONS_00000215	scaffold1	8038798	8050483	899	NA	NA	XLOC_000104	NO
XLOC_000105	0.642382	1.23566	1.54514	1.3119	1.48174	TCONS_00000216	scaffold1	8038798	8050483	1312	NA	NA	XLOC_000105	NO
XLOC_000106	0.736609	1.23471	1.07929	1.05938	1.21494	TCONS_00000217	scaffold1	8052566	8053282	716	NA	NA	XLOC_000106	NO
XLOC_000107	2.42369	2.36274	2.54653	2.78197	2.7143	TCONS_00000218	scaffold1	8234468	8286662	2081	NA	NA	XLOC_000107	NO
XLOC_000108	1.65026	2.5375	1.77037	3.4029	1.63137	TCONS_00000219	scaffold1	8234468	8286662	801	NA	NA	XLOC_000108	NO
XLOC_000109	0.453827	2.06351	3.1895	3.59778	1.76222	TCONS_00000220	scaffold1	8286785	8287142	357	NA	NA	XLOC_000109	NO
XLOC_000110	0.961857	0.918382	0.773631	1.39596	1.84033	TCONS_00000221	scaffold1	9084835	9085550	715	NA	NA	XLOC_000110	NO
XLOC_000111	1.71454	1.30752	1.28249	1.82823	1.01515	TCONS_00000222	scaffold1	9156297	9156987	690	NA	NA	XLOC_000111	NO
XLOC_000112	1.31342	0.882006	1.12141	0.868044	1.34105	TCONS_00000223	scaffold1	9162886	9163829	943	NA	NA	XLOC_000112	NO
XLOC_000113	0.584265	1.33894	1.17854	1.3151	0.679877	TCONS_00000224	scaffold1	9170018	9170833	815	NA	NA	XLOC_000113	NO
XLOC_000114	2.28391	1.38523	1.99685	1.68266	1.20757	TCONS_00000225	scaffold1	9172799	9173285	486	NA	NA	XLOC_000114	NO
XLOC_000115	2.28875	1.9064	1.76325	1.515	1.80605	TCONS_00000226	scaffold1	9173460	9174334	874	NA	NA	XLOC_000115	NO
XLOC_000116	1.09214	1.31504	1.08058	1.15002	1.1701	TCONS_00000227	scaffold1	9176046	9178083	2037	NA	NA	XLOC_000116	NO
XLOC_000117	1.7862	1.60887	1.85549	1.88551	1.89527	TCONS_00000228	scaffold1	9180058	9180832	774	NA	NA	XLOC_000117	NO
XLOC_000118	1.32255	0.953841	1.71492	1.52811	0.982041	TCONS_00000229	scaffold1	9180955	9182372	1417	NA	NA	XLOC_000118	NO
XLOC_000119	0.571956	1.27222	1.19804	1.93292	0.684053	TCONS_00000230	scaffold1	9183727	9184562	835	NA	NA	XLOC_000119	NO
XLOC_000120	2.12224	1.66502	1.69837	1.76203	1.05837	TCONS_00000231	scaffold1	9184984	9186059	1075	NA	NA	XLOC_000120	NO
XLOC_000121	1.50547	1.583	1.56684	1.76036	1.22652	TCONS_00000232	scaffold1	9186168	9188345	2177	NA	NA	XLOC_000121	NO
XLOC_000122	2.19417	1.62888	2.08295	2.12244	2.39282	TCONS_00000233	scaffold1	9188492	9189344	852	NA	NA	XLOC_000122	NO
XLOC_000123	2.3941	2.42591	2.70234	2.55569	2.99898	TCONS_00000234	scaffold1	9189712	9190220	508	NA	NA	XLOC_000123	NO
XLOC_000124	2.26427	1.97984	2.45715	2.00417	2.51092	TCONS_00000235	scaffold1	9190771	9191554	783	NA	NA	XLOC_000124	NO
XLOC_000125	26.9543	23.3094	24.2878	27.5559	27.0031	TCONS_00000236	scaffold1	9208281	9209082	801	ENSP00000439883	ENSG00000158195	WASF2	NO
XLOC_000126	7.07717	7.68805	7.56263	8.05594	7.41195	TCONS_00000237	scaffold100	661243	958950	6414	ENSP00000394888	ENSG00000107099	DOCK8	NO
XLOC_000127	3.49422	6.83307	4.06597	2.7081	1.63358	TCONS_00000238	scaffold100	1021536	1113070	350	NA	NA	XLOC_000127	NO
XLOC_000128	11.8783	12.5585	11.3418	12.7333	12.495	TCONS_00000240	scaffold100	1215316	1287265	5465	ENSP00000477725	ENSG00000107104	KANK1	NO
XLOC_000128	11.8783	12.5585	11.3418	12.7333	12.495	TCONS_00000244	scaffold100	1215316	1287265	3917	ENSP00000477725	ENSG00000107104	KANK1	NO
XLOC_000128	11.8783	12.5585	11.3418	12.7333	12.495	TCONS_00000242	scaffold100	1215316	1287265	4203	ENSP00000477725	ENSG00000107104	KANK1	NO
XLOC_000128	11.8783	12.5585	11.3418	12.7333	12.495	TCONS_00000241	scaffold100	1215316	1287265	5343	ENSP00000477725	ENSG00000107104	KANK1	NO
XLOC_000128	11.8783	12.5585	11.3418	12.7333	12.495	TCONS_00000245	scaffold100	1215316	1287265	5124	ENSP00000477725	ENSG00000107104	KANK1	NO
XLOC_000128	11.8783	12.5585	11.3418	12.7333	12.495	TCONS_00000239	scaffold100	1215316	1287265	4250	ENSP00000477725	ENSG00000107104	KANK1	NO
XLOC_000128	11.8783	12.5585	11.3418	12.7333	12.495	TCONS_00000243	scaffold100	1215316	1287265	5483	ENSP00000477725	ENSG00000107104	KANK1	NO
XLOC_000128	11.8783	12.5585	11.3418	12.7333	12.495	TCONS_00000246	scaffold100	1215316	1287265	5701	ENSP00000477725	ENSG00000107104	KANK1	NO
XLOC_000129	33.6254	33.9465	36.1548	34.4076	36.0897	TCONS_00000247	scaffold100	5724764	5765445	6173	ENSP00000254958	ENSG00000101384	JAG1	NO
XLOC_000129	33.6254	33.9465	36.1548	34.4076	36.0897	TCONS_00000248	scaffold100	5724764	5765445	5915	ENSP00000254958	ENSG00000101384	JAG1	NO
XLOC_000129	33.6254	33.9465	36.1548	34.4076	36.0897	TCONS_00000249	scaffold100	5724764	5765445	5656	ENSP00000254958	ENSG00000101384	JAG1	NO
XLOC_000129	33.6254	33.9465	36.1548	34.4076	36.0897	TCONS_00000250	scaffold100	5724764	5765445	6110	ENSP00000254958	ENSG00000101384	JAG1	NO
XLOC_000130	7.4356	7.0197	7.03308	6.68786	7.4313	TCONS_00000254	scaffold100	6045102	6074688	2702	ENSP00000382008	ENSG00000125863	MKKS	NO
XLOC_000130	7.4356	7.0197	7.03308	6.68786	7.4313	TCONS_00000251	scaffold100	6045102	6074688	2898	ENSP00000382008	ENSG00000125863	MKKS	NO
XLOC_000130	7.4356	7.0197	7.03308	6.68786	7.4313	TCONS_00000252	scaffold100	6045102	6074688	2818	ENSP00000382008	ENSG00000125863	MKKS	NO
XLOC_000130	7.4356	7.0197	7.03308	6.68786	7.4313	TCONS_00000253	scaffold100	6045102	6074688	2620	ENSP00000382008	ENSG00000125863	MKKS	NO
XLOC_000131	2.01094	2.44183	2.59876	2.69335	2.40117	TCONS_00000255	scaffold100	7054121	7073208	6490	ENSP00000367686	ENSG00000101349	PAK7	NO
XLOC_000132	9.32542	9.23616	9.91858	9.13441	10.0569	TCONS_00000256	scaffold100	9145436	9255673	5714	ENSP00000246024	ENSG00000125827	TMX4	NO
XLOC_000132	9.32542	9.23616	9.91858	9.13441	10.0569	TCONS_00000257	scaffold100	9145436	9255673	5162	ENSP00000246024	ENSG00000125827	TMX4	NO
XLOC_000133	4.33324	6.40774	3.86907	3.96203	5.39626	TCONS_00000258	scaffold100	19468	35237	623	NA	NA	XLOC_000133	NO
XLOC_000134	18.7623	18.4769	18.0283	19.9312	16.6767	TCONS_00000259	scaffold100	316420	528186	3802	ENSP00000379678	ENSG00000154330	PGM5	NO
XLOC_000135	12.1459	13.3859	14.5029	14.5166	13.9117	TCONS_00000264	scaffold100	575217	626440	2832	ENSP00000405076	ENSG00000147996	CBWD5	NO
XLOC_000135	12.1459	13.3859	14.5029	14.5166	13.9117	TCONS_00000264	scaffold100	575217	626440	2832	ENSP00000405076	ENSG00000147996	CBWD1	NO
XLOC_000135	12.1459	13.3859	14.5029	14.5166	13.9117	TCONS_00000264	scaffold100	575217	626440	2832	ENSP00000323433	ENSG00000172785	CBWD5	NO
XLOC_000135	12.1459	13.3859	14.5029	14.5166	13.9117	TCONS_00000264	scaffold100	575217	626440	2832	ENSP00000323433	ENSG00000172785	CBWD1	NO
XLOC_000135	12.1459	13.3859	14.5029	14.5166	13.9117	TCONS_00000264	scaffold100	575217	626440	2832	ENSP00000366617	ENSG00000172785	CBWD5	NO
XLOC_000135	12.1459	13.3859	14.5029	14.5166	13.9117	TCONS_00000264	scaffold100	575217	626440	2832	ENSP00000366617	ENSG00000172785	CBWD1	NO
XLOC_000135	12.1459	13.3859	14.5029	14.5166	13.9117	TCONS_00000261	scaffold100	575217	626440	2657	ENSP00000405076	ENSG00000147996	CBWD5	NO
XLOC_000135	12.1459	13.3859	14.5029	14.5166	13.9117	TCONS_00000261	scaffold100	575217	626440	2657	ENSP00000405076	ENSG00000147996	CBWD1	NO
XLOC_000135	12.1459	13.3859	14.5029	14.5166	13.9117	TCONS_00000261	scaffold100	575217	626440	2657	ENSP00000323433	ENSG00000172785	CBWD5	NO
XLOC_000135	12.1459	13.3859	14.5029	14.5166	13.9117	TCONS_00000261	scaffold100	575217	626440	2657	ENSP00000323433	ENSG00000172785	CBWD1	NO
XLOC_000135	12.1459	13.3859	14.5029	14.5166	13.9117	TCONS_00000261	scaffold100	575217	626440	2657	ENSP00000366617	ENSG00000172785	CBWD5	NO
XLOC_000135	12.1459	13.3859	14.5029	14.5166	13.9117	TCONS_00000261	scaffold100	575217	626440	2657	ENSP00000366617	ENSG00000172785	CBWD1	NO
XLOC_000135	12.1459	13.3859	14.5029	14.5166	13.9117	TCONS_00000260	scaffold100	575217	626440	1137	ENSP00000405076	ENSG00000147996	CBWD5	NO
XLOC_000135	12.1459	13.3859	14.5029	14.5166	13.9117	TCONS_00000260	scaffold100	575217	626440	1137	ENSP00000405076	ENSG00000147996	CBWD1	NO
XLOC_000135	12.1459	13.3859	14.5029	14.5166	13.9117	TCONS_00000260	scaffold100	575217	626440	1137	ENSP00000323433	ENSG00000172785	CBWD5	NO
XLOC_000135	12.1459	13.3859	14.5029	14.5166	13.9117	TCONS_00000260	scaffold100	575217	626440	1137	ENSP00000323433	ENSG00000172785	CBWD1	NO
XLOC_000135	12.1459	13.3859	14.5029	14.5166	13.9117	TCONS_00000260	scaffold100	575217	626440	1137	ENSP00000366617	ENSG00000172785	CBWD5	NO
XLOC_000135	12.1459	13.3859	14.5029	14.5166	13.9117	TCONS_00000260	scaffold100	575217	626440	1137	ENSP00000366617	ENSG00000172785	CBWD1	NO
XLOC_000135	12.1459	13.3859	14.5029	14.5166	13.9117	TCONS_00000262	scaffold100	575217	626440	1506	ENSP00000405076	ENSG00000147996	CBWD5	NO
XLOC_000135	12.1459	13.3859	14.5029	14.5166	13.9117	TCONS_00000262	scaffold100	575217	626440	1506	ENSP00000405076	ENSG00000147996	CBWD1	NO
XLOC_000135	12.1459	13.3859	14.5029	14.5166	13.9117	TCONS_00000262	scaffold100	575217	626440	1506	ENSP00000323433	ENSG00000172785	CBWD5	NO
XLOC_000135	12.1459	13.3859	14.5029	14.5166	13.9117	TCONS_00000262	scaffold100	575217	626440	1506	ENSP00000323433	ENSG00000172785	CBWD1	NO
XLOC_000135	12.1459	13.3859	14.5029	14.5166	13.9117	TCONS_00000262	scaffold100	575217	626440	1506	ENSP00000366617	ENSG00000172785	CBWD5	NO
XLOC_000135	12.1459	13.3859	14.5029	14.5166	13.9117	TCONS_00000262	scaffold100	575217	626440	1506	ENSP00000366617	ENSG00000172785	CBWD1	NO
XLOC_000135	12.1459	13.3859	14.5029	14.5166	13.9117	TCONS_00000263	scaffold100	575217	626440	2884	ENSP00000405076	ENSG00000147996	CBWD5	NO
XLOC_000135	12.1459	13.3859	14.5029	14.5166	13.9117	TCONS_00000263	scaffold100	575217	626440	2884	ENSP00000405076	ENSG00000147996	CBWD1	NO
XLOC_000135	12.1459	13.3859	14.5029	14.5166	13.9117	TCONS_00000263	scaffold100	575217	626440	2884	ENSP00000323433	ENSG00000172785	CBWD5	NO
XLOC_000135	12.1459	13.3859	14.5029	14.5166	13.9117	TCONS_00000263	scaffold100	575217	626440	2884	ENSP00000323433	ENSG00000172785	CBWD1	NO
XLOC_000135	12.1459	13.3859	14.5029	14.5166	13.9117	TCONS_00000263	scaffold100	575217	626440	2884	ENSP00000366617	ENSG00000172785	CBWD5	NO
XLOC_000135	12.1459	13.3859	14.5029	14.5166	13.9117	TCONS_00000263	scaffold100	575217	626440	2884	ENSP00000366617	ENSG00000172785	CBWD1	NO
XLOC_000135	12.1459	13.3859	14.5029	14.5166	13.9117	TCONS_00000265	scaffold100	575217	626440	1704	ENSP00000405076	ENSG00000147996	CBWD5	NO
XLOC_000135	12.1459	13.3859	14.5029	14.5166	13.9117	TCONS_00000265	scaffold100	575217	626440	1704	ENSP00000405076	ENSG00000147996	CBWD1	NO
XLOC_000135	12.1459	13.3859	14.5029	14.5166	13.9117	TCONS_00000265	scaffold100	575217	626440	1704	ENSP00000323433	ENSG00000172785	CBWD5	NO
XLOC_000135	12.1459	13.3859	14.5029	14.5166	13.9117	TCONS_00000265	scaffold100	575217	626440	1704	ENSP00000323433	ENSG00000172785	CBWD1	NO
XLOC_000135	12.1459	13.3859	14.5029	14.5166	13.9117	TCONS_00000265	scaffold100	575217	626440	1704	ENSP00000366617	ENSG00000172785	CBWD5	NO
XLOC_000135	12.1459	13.3859	14.5029	14.5166	13.9117	TCONS_00000265	scaffold100	575217	626440	1704	ENSP00000366617	ENSG00000172785	CBWD1	NO
XLOC_000136	5.31031	5.95105	6.69632	6.72673	7.48352	TCONS_00000266	scaffold100	2414567	2512933	2785	ENSP00000262487	ENSG00000101230	ISM1	NO
XLOC_000137	6.85888	7.92552	6.96756	8.51397	8.66382	TCONS_00000267	scaffold100	2599071	2799900	4590	ENSP00000381968	ENSG00000172296	SPTLC3	NO
XLOC_000138	11.4507	10.9023	11.3141	12.7405	12.6289	TCONS_00000270	scaffold100	4087880	4137333	4467	ENSP00000367471	ENSG00000132640	BTBD3	NO
XLOC_000138	11.4507	10.9023	11.3141	12.7405	12.6289	TCONS_00000268	scaffold100	4087880	4137333	4968	ENSP00000367471	ENSG00000132640	BTBD3	NO
XLOC_000138	11.4507	10.9023	11.3141	12.7405	12.6289	TCONS_00000269	scaffold100	4087880	4137333	5059	ENSP00000367471	ENSG00000132640	BTBD3	NO
XLOC_000139	1.83623	1.42361	1.67449	1.53699	1.87899	TCONS_00000271	scaffold100	4087880	4137333	1943	NA	NA	XLOC_000139	NO
XLOC_000140	8.66585	10.5179	8.00498	9.31273	9.44788	TCONS_00000272	scaffold100	5785716	6043149	13354	ENSP00000419901	ENSG00000240563	L1TD1	NO
XLOC_000140	8.66585	10.5179	8.00498	9.31273	9.44788	TCONS_00000272	scaffold100	5785716	6043149	13354	ENSP00000419901	ENSG00000240563	SLX4IP	NO
XLOC_000140	8.66585	10.5179	8.00498	9.31273	9.44788	TCONS_00000272	scaffold100	5785716	6043149	13354	ENSP00000335557	ENSG00000149346	L1TD1	NO
XLOC_000140	8.66585	10.5179	8.00498	9.31273	9.44788	TCONS_00000272	scaffold100	5785716	6043149	13354	ENSP00000335557	ENSG00000149346	SLX4IP	NO
XLOC_000140	8.66585	10.5179	8.00498	9.31273	9.44788	TCONS_00000273	scaffold100	5785716	6043149	10181	ENSP00000419901	ENSG00000240563	L1TD1	NO
XLOC_000140	8.66585	10.5179	8.00498	9.31273	9.44788	TCONS_00000273	scaffold100	5785716	6043149	10181	ENSP00000419901	ENSG00000240563	SLX4IP	NO
XLOC_000140	8.66585	10.5179	8.00498	9.31273	9.44788	TCONS_00000273	scaffold100	5785716	6043149	10181	ENSP00000335557	ENSG00000149346	L1TD1	NO
XLOC_000140	8.66585	10.5179	8.00498	9.31273	9.44788	TCONS_00000273	scaffold100	5785716	6043149	10181	ENSP00000335557	ENSG00000149346	SLX4IP	NO
XLOC_000140	8.66585	10.5179	8.00498	9.31273	9.44788	TCONS_00000276	scaffold100	5785716	6043149	13974	ENSP00000419901	ENSG00000240563	L1TD1	NO
XLOC_000140	8.66585	10.5179	8.00498	9.31273	9.44788	TCONS_00000276	scaffold100	5785716	6043149	13974	ENSP00000419901	ENSG00000240563	SLX4IP	NO
XLOC_000140	8.66585	10.5179	8.00498	9.31273	9.44788	TCONS_00000276	scaffold100	5785716	6043149	13974	ENSP00000335557	ENSG00000149346	L1TD1	NO
XLOC_000140	8.66585	10.5179	8.00498	9.31273	9.44788	TCONS_00000276	scaffold100	5785716	6043149	13974	ENSP00000335557	ENSG00000149346	SLX4IP	NO
XLOC_000140	8.66585	10.5179	8.00498	9.31273	9.44788	TCONS_00000278	scaffold100	5785716	6043149	2769	ENSP00000419901	ENSG00000240563	L1TD1	NO
XLOC_000140	8.66585	10.5179	8.00498	9.31273	9.44788	TCONS_00000278	scaffold100	5785716	6043149	2769	ENSP00000419901	ENSG00000240563	SLX4IP	NO
XLOC_000140	8.66585	10.5179	8.00498	9.31273	9.44788	TCONS_00000278	scaffold100	5785716	6043149	2769	ENSP00000335557	ENSG00000149346	L1TD1	NO
XLOC_000140	8.66585	10.5179	8.00498	9.31273	9.44788	TCONS_00000278	scaffold100	5785716	6043149	2769	ENSP00000335557	ENSG00000149346	SLX4IP	NO
XLOC_000140	8.66585	10.5179	8.00498	9.31273	9.44788	TCONS_00000277	scaffold100	5785716	6043149	2460	ENSP00000419901	ENSG00000240563	L1TD1	NO
XLOC_000140	8.66585	10.5179	8.00498	9.31273	9.44788	TCONS_00000277	scaffold100	5785716	6043149	2460	ENSP00000419901	ENSG00000240563	SLX4IP	NO
XLOC_000140	8.66585	10.5179	8.00498	9.31273	9.44788	TCONS_00000277	scaffold100	5785716	6043149	2460	ENSP00000335557	ENSG00000149346	L1TD1	NO
XLOC_000140	8.66585	10.5179	8.00498	9.31273	9.44788	TCONS_00000277	scaffold100	5785716	6043149	2460	ENSP00000335557	ENSG00000149346	SLX4IP	NO
XLOC_000140	8.66585	10.5179	8.00498	9.31273	9.44788	TCONS_00000279	scaffold100	5785716	6043149	811	ENSP00000419901	ENSG00000240563	L1TD1	NO
XLOC_000140	8.66585	10.5179	8.00498	9.31273	9.44788	TCONS_00000279	scaffold100	5785716	6043149	811	ENSP00000419901	ENSG00000240563	SLX4IP	NO
XLOC_000140	8.66585	10.5179	8.00498	9.31273	9.44788	TCONS_00000279	scaffold100	5785716	6043149	811	ENSP00000335557	ENSG00000149346	L1TD1	NO
XLOC_000140	8.66585	10.5179	8.00498	9.31273	9.44788	TCONS_00000279	scaffold100	5785716	6043149	811	ENSP00000335557	ENSG00000149346	SLX4IP	NO
XLOC_000140	8.66585	10.5179	8.00498	9.31273	9.44788	TCONS_00000275	scaffold100	5785716	6043149	10549	ENSP00000419901	ENSG00000240563	L1TD1	NO
XLOC_000140	8.66585	10.5179	8.00498	9.31273	9.44788	TCONS_00000275	scaffold100	5785716	6043149	10549	ENSP00000419901	ENSG00000240563	SLX4IP	NO
XLOC_000140	8.66585	10.5179	8.00498	9.31273	9.44788	TCONS_00000275	scaffold100	5785716	6043149	10549	ENSP00000335557	ENSG00000149346	L1TD1	NO
XLOC_000140	8.66585	10.5179	8.00498	9.31273	9.44788	TCONS_00000275	scaffold100	5785716	6043149	10549	ENSP00000335557	ENSG00000149346	SLX4IP	NO
XLOC_000140	8.66585	10.5179	8.00498	9.31273	9.44788	TCONS_00000274	scaffold100	5785716	6043149	13310	ENSP00000419901	ENSG00000240563	L1TD1	NO
XLOC_000140	8.66585	10.5179	8.00498	9.31273	9.44788	TCONS_00000274	scaffold100	5785716	6043149	13310	ENSP00000419901	ENSG00000240563	SLX4IP	NO
XLOC_000140	8.66585	10.5179	8.00498	9.31273	9.44788	TCONS_00000274	scaffold100	5785716	6043149	13310	ENSP00000335557	ENSG00000149346	L1TD1	NO
XLOC_000140	8.66585	10.5179	8.00498	9.31273	9.44788	TCONS_00000274	scaffold100	5785716	6043149	13310	ENSP00000335557	ENSG00000149346	SLX4IP	NO
XLOC_000141	6.28936	5.87671	4.38555	5.03966	6.0258	TCONS_00000281	scaffold100	7272044	7755014	6933	ENSP00000367762	ENSG00000101333	PLCB4	NO
XLOC_000141	6.28936	5.87671	4.38555	5.03966	6.0258	TCONS_00000283	scaffold100	7272044	7755014	7093	ENSP00000367762	ENSG00000101333	PLCB4	NO
XLOC_000141	6.28936	5.87671	4.38555	5.03966	6.0258	TCONS_00000282	scaffold100	7272044	7755014	7057	ENSP00000367762	ENSG00000101333	PLCB4	NO
XLOC_000141	6.28936	5.87671	4.38555	5.03966	6.0258	TCONS_00000280	scaffold100	7272044	7755014	5231	ENSP00000367762	ENSG00000101333	PLCB4	NO
XLOC_000142	5.38941	6.12278	4.98801	5.28481	5.5939	TCONS_00000285	scaffold100	7968888	8858547	7805	ENSP00000338185	ENSG00000182621	PLCB1	NO
XLOC_000142	5.38941	6.12278	4.98801	5.28481	5.5939	TCONS_00000285	scaffold100	7968888	8858547	7805	ENSP00000367904	ENSG00000182621	PLCB1	NO
XLOC_000142	5.38941	6.12278	4.98801	5.28481	5.5939	TCONS_00000284	scaffold100	7968888	8858547	7687	ENSP00000338185	ENSG00000182621	PLCB1	NO
XLOC_000142	5.38941	6.12278	4.98801	5.28481	5.5939	TCONS_00000284	scaffold100	7968888	8858547	7687	ENSP00000367904	ENSG00000182621	PLCB1	NO
XLOC_000142	5.38941	6.12278	4.98801	5.28481	5.5939	TCONS_00000286	scaffold100	7968888	8858547	1695	ENSP00000338185	ENSG00000182621	PLCB1	NO
XLOC_000142	5.38941	6.12278	4.98801	5.28481	5.5939	TCONS_00000286	scaffold100	7968888	8858547	1695	ENSP00000367904	ENSG00000182621	PLCB1	NO
XLOC_000143	2.77593	3.5522	3.14004	3.20498	3.31969	TCONS_00000287	scaffold100	9127820	9145386	13511	NA	NA	XLOC_000143	NO
XLOC_000143	2.77593	3.5522	3.14004	3.20498	3.31969	TCONS_00000288	scaffold100	9127820	9145386	16074	NA	NA	XLOC_000143	NO
XLOC_000143	2.77593	3.5522	3.14004	3.20498	3.31969	TCONS_00000289	scaffold100	9127820	9145386	17566	NA	NA	XLOC_000143	NO
XLOC_000144	0.76745	0.910573	1.18774	0.87013	1.08486	TCONS_00000290	scaffold100	19468	35237	748	NA	NA	XLOC_000144	NO
XLOC_000145	1.67866	1.31078	0.72553	1.29067	0.965111	TCONS_00000291	scaffold100	574124	574960	836	NA	NA	XLOC_000145	NO
XLOC_000146	5.31231	5.71233	3.87422	5.558	6.05842	TCONS_00000292	scaffold100	661243	958950	889	ENSP00000360768	ENSG00000148688	RPP30	NO
XLOC_000147	4.81124	4.86409	5.53061	5.79873	4.95849	TCONS_00000293	scaffold100	975914	977226	1312	NA	NA	XLOC_000147	NO
XLOC_000148	2.14454	3.39796	2.89833	4.69162	3.48348	TCONS_00000294	scaffold100	1215316	1287265	634	NA	NA	XLOC_000148	NO
XLOC_000149	3.72058	3.20941	3.11861	3.14554	3.66553	TCONS_00000295	scaffold100	2513511	2515203	1692	NA	NA	XLOC_000149	NO
XLOC_000150	2.64769	2.81266	3.32123	2.61861	2.12915	TCONS_00000296	scaffold100	2598043	2598997	954	NA	NA	XLOC_000150	NO
XLOC_000151	1.27829	1.63505	1.12881	2.7347	1.99999	TCONS_00000297	scaffold100	4087880	4137333	581	NA	NA	XLOC_000151	NO
XLOC_000152	1.71282	1.40636	2.38865	2.85738	2.75327	TCONS_00000298	scaffold100	4087880	4137333	478	NA	NA	XLOC_000152	NO
XLOC_000153	1.46883	1.75028	1.41494	1.84864	1.89814	TCONS_00000299	scaffold100	4087880	4137333	2197	NA	NA	XLOC_000153	NO
XLOC_000154	1.36369	1.35396	1.73802	1.99689	1.55885	TCONS_00000300	scaffold100	4087880	4137333	752	NA	NA	XLOC_000154	NO
XLOC_000155	2.38108	1.93058	1.434	2.17223	2.76435	TCONS_00000301	scaffold100	4087880	4137333	547	NA	NA	XLOC_000155	NO
XLOC_000156	0.944505	1.09527	1.01535	1.88075	1.10869	TCONS_00000302	scaffold100	4087880	4137333	723	NA	NA	XLOC_000156	NO
XLOC_000157	1.12774	1.662	1.65681	2.05902	1.53043	TCONS_00000303	scaffold100	4087880	4137333	803	NA	NA	XLOC_000157	NO
XLOC_000158	1.53048	1.45775	1.21378	1.63092	1.57818	TCONS_00000304	scaffold100	4087880	4137333	1606	NA	NA	XLOC_000158	NO
XLOC_000159	3.68524	3.51548	2.05845	2.77892	1.58997	TCONS_00000305	scaffold100	4087880	4137333	538	NA	NA	XLOC_000159	NO
XLOC_000160	0.442657	0.219037	0.252979	0.841458	0.385132	TCONS_00000306	scaffold100	5367048	5367892	844	NA	NA	XLOC_000160	NO
XLOC_000161	0.355224	0.0545924	0.287012	1.1224	0.234985	TCONS_00000307	scaffold100	5423063	5423837	774	NA	NA	XLOC_000161	NO
XLOC_000162	0.377488	0.743974	0.530696	1.48588	0.818402	TCONS_00000308	scaffold100	5715481	5716062	581	NA	NA	XLOC_000162	NO
XLOC_000163	0.525815	1.02922	1.37027	1.27731	1.36831	TCONS_00000309	scaffold100	5765734	5766559	825	NA	NA	XLOC_000163	NO
XLOC_000164	0.786165	0.785321	1.89193	1.41029	1.22126	TCONS_00000310	scaffold100	5782705	5783388	683	NA	NA	XLOC_000164	NO
XLOC_000165	1.93915	2.4895	1.84743	3.37709	2.12391	TCONS_00000311	scaffold100	5784315	5785177	862	NA	NA	XLOC_000165	NO
XLOC_000166	1.93848	0.32214	0.805712	1.80501	2.68912	TCONS_00000312	scaffold100	6045102	6074688	445	NA	NA	XLOC_000166	NO
XLOC_000167	2.17308	0.455879	0.768755	0.366403	0.399841	TCONS_00000313	scaffold100	7272044	7755014	542	NA	NA	XLOC_000167	NO
XLOC_000168	1.38846	1.37446	0.466801	1.4598	1.39887	TCONS_00000314	scaffold100	7272044	7755014	693	NA	NA	XLOC_000168	NO
XLOC_000169	1.00934	1.29745	1.05109	0.382175	1.45193	TCONS_00000315	scaffold100	7272044	7755014	737	NA	NA	XLOC_000169	NO
XLOC_000170	2.38022	0.915661	1.02386	0.735949	1.06841	TCONS_00000316	scaffold100	7272044	7755014	522	NA	NA	XLOC_000170	NO
XLOC_000171	1.47118	1.11684	1.32814	1.45848	1.02085	TCONS_00000317	scaffold100	7272044	7755014	675	NA	NA	XLOC_000171	NO
XLOC_000172	1.26044	1.80196	1.55705	1.02473	1.36867	TCONS_00000318	scaffold100	7272044	7755014	669	NA	NA	XLOC_000172	NO
XLOC_000173	2.27723	1.84432	1.46761	1.49463	1.77846	TCONS_00000319	scaffold100	7272044	7755014	1350	NA	NA	XLOC_000173	NO
XLOC_000174	1.79483	1.44177	1.34195	1.20216	1.08531	TCONS_00000320	scaffold100	7272044	7755014	1108	NA	NA	XLOC_000174	NO
XLOC_000175	3.27175	1.29559	1.76218	1.24259	3.12194	TCONS_00000321	scaffold100	7272044	7755014	539	NA	NA	XLOC_000175	NO
XLOC_000176	2.1644	1.2418	1.1947	0.938444	1.26286	TCONS_00000322	scaffold100	7272044	7755014	922	NA	NA	XLOC_000176	NO
XLOC_000177	1.02732	1.63777	0.749727	0.78695	1.33769	TCONS_00000323	scaffold100	7272044	7755014	729	NA	NA	XLOC_000177	NO
XLOC_000178	0.733338	1.11212	1.31167	0.402314	0.848396	TCONS_00000324	scaffold100	7272044	7755014	683	NA	NA	XLOC_000178	NO
XLOC_000179	2.63244	1.54269	1.40997	1.50168	1.45604	TCONS_00000325	scaffold100	7272044	7755014	532	NA	NA	XLOC_000179	NO
XLOC_000180	1.23766	1.08116	0.972962	0.632661	1.22725	TCONS_00000326	scaffold100	7272044	7755014	813	NA	NA	XLOC_000180	NO
XLOC_000181	0.523126	1.14132	0.596904	0.5988	0.834392	TCONS_00000327	scaffold100	7272044	7755014	862	NA	NA	XLOC_000181	NO
XLOC_000182	1.55256	1.13338	0.614262	0.741714	0.909028	TCONS_00000328	scaffold100	7272044	7755014	688	NA	NA	XLOC_000182	NO
XLOC_000183	1.51642	2.11612	1.31307	0.805047	2.57041	TCONS_00000329	scaffold100	7272044	7755014	577	NA	NA	XLOC_000183	NO
XLOC_000184	1.75392	1.49093	1.18409	0.826889	0.806121	TCONS_00000330	scaffold100	7272044	7755014	784	NA	NA	XLOC_000184	NO
XLOC_000185	2.05053	1.68044	1.31452	1.077	1.38893	TCONS_00000331	scaffold100	7272044	7755014	728	NA	NA	XLOC_000185	NO
XLOC_000186	2.54112	2.19384	0.943009	1.05963	1.58038	TCONS_00000332	scaffold100	7272044	7755014	480	ENSP00000485529	ENSG00000279906	XLOC_000186	NO
XLOC_000187	1.80577	1.0689	1.17111	0.566927	1.07845	TCONS_00000333	scaffold100	7272044	7755014	623	NA	NA	XLOC_000187	NO
XLOC_000188	1.3386	1.09612	0.541779	0.87778	0.864869	TCONS_00000334	scaffold100	7272044	7755014	869	NA	NA	XLOC_000188	NO
XLOC_000189	1.65955	1.2518	0.853556	0.540194	1.34503	TCONS_00000335	scaffold100	7272044	7755014	703	NA	NA	XLOC_000189	NO
XLOC_000190	1.61882	1.31546	1.8087	1.09341	1.42109	TCONS_00000336	scaffold100	7272044	7755014	1004	NA	NA	XLOC_000190	NO
XLOC_000191	1.63085	2.00752	1.72949	0.829544	1.65091	TCONS_00000337	scaffold100	7272044	7755014	546	NA	NA	XLOC_000191	NO
XLOC_000192	1.97087	1.14735	0.910539	0.69764	1.71164	TCONS_00000338	scaffold100	7272044	7755014	742	NA	NA	XLOC_000192	NO
XLOC_000193	0.678004	0.452521	0.751328	0.344958	0.560908	TCONS_00000339	scaffold100	7272044	7755014	733	NA	NA	XLOC_000193	NO
XLOC_000194	1.32083	1.96369	1.30876	1.51094	1.19911	TCONS_00000340	scaffold100	9118388	9119795	1407	NA	NA	XLOC_000194	NO
XLOC_000195	2.47652	2.27562	1.27233	1.27319	1.54203	TCONS_00000341	scaffold100	9119878	9120523	645	NA	NA	XLOC_000195	NO
XLOC_000196	1.70304	1.82471	1.35529	1.52291	1.62081	TCONS_00000342	scaffold100	9121443	9123494	2051	NA	NA	XLOC_000196	NO
XLOC_000197	1.56955	2.6032	1.80874	1.62867	1.7786	TCONS_00000343	scaffold100	9123567	9124116	549	NA	NA	XLOC_000197	NO
XLOC_000198	0.422183	0.580098	0.520003	0.747484	0.601571	TCONS_00000344	scaffold1003	65409	66125	716	NA	NA	XLOC_000198	NO
XLOC_000199	0.4141	1.51388	1.02143	2.21279	0.922422	TCONS_00000345	scaffold1003	70806	71532	726	NA	NA	XLOC_000199	NO
XLOC_000200	1.1596	1.27882	1.29956	1.94986	0.777815	TCONS_00000346	scaffold1003	73361	74303	942	NA	NA	XLOC_000200	NO
XLOC_000201	0.478951	1.26196	0.924365	1.49052	0.816583	TCONS_00000347	scaffold1003	74902	75607	705	NA	NA	XLOC_000201	NO
XLOC_000202	0.536595	1.84326	1.24957	1.69742	1.48051	TCONS_00000348	scaffold1003	77475	78524	1049	NA	NA	XLOC_000202	NO
XLOC_000203	1.469	2.39029	1.32762	2.38215	0.898993	TCONS_00000349	scaffold1003	78679	79551	872	NA	NA	XLOC_000203	NO
XLOC_000204	0.612151	1.06772	1.07584	2.0377	1.17517	TCONS_00000350	scaffold1003	80345	81378	1033	NA	NA	XLOC_000204	NO
XLOC_000205	0.542829	0.922087	0.995059	1.59942	0.928891	TCONS_00000351	scaffold1003	85425	86029	604	NA	NA	XLOC_000205	NO
XLOC_000206	0.93538	1.54748	1.06691	2.20006	0.933531	TCONS_00000352	scaffold1003	87893	89184	1291	NA	NA	XLOC_000206	NO
XLOC_000207	3.76904	3.82931	3.5849	4.6472	4.35789	TCONS_00000353	scaffold10100	432110	661119	4537	ENSP00000280871	ENSG00000151229	SLC2A13	NO
XLOC_000208	11.7687	12.9925	13.0081	14.6239	13.4414	TCONS_00000358	scaffold10100	1344938	1420977	2499	ENSP00000446490	ENSG00000198001	IRAK4	NO
XLOC_000208	11.7687	12.9925	13.0081	14.6239	13.4414	TCONS_00000358	scaffold10100	1344938	1420977	2499	ENSP00000390327	ENSG00000198001	IRAK4	NO
XLOC_000208	11.7687	12.9925	13.0081	14.6239	13.4414	TCONS_00000354	scaffold10100	1344938	1420977	3443	ENSP00000446490	ENSG00000198001	IRAK4	NO
XLOC_000208	11.7687	12.9925	13.0081	14.6239	13.4414	TCONS_00000354	scaffold10100	1344938	1420977	3443	ENSP00000390327	ENSG00000198001	IRAK4	NO
XLOC_000208	11.7687	12.9925	13.0081	14.6239	13.4414	TCONS_00000357	scaffold10100	1344938	1420977	3103	ENSP00000446490	ENSG00000198001	IRAK4	NO
XLOC_000208	11.7687	12.9925	13.0081	14.6239	13.4414	TCONS_00000357	scaffold10100	1344938	1420977	3103	ENSP00000390327	ENSG00000198001	IRAK4	NO
XLOC_000208	11.7687	12.9925	13.0081	14.6239	13.4414	TCONS_00000355	scaffold10100	1344938	1420977	3431	ENSP00000446490	ENSG00000198001	IRAK4	NO
XLOC_000208	11.7687	12.9925	13.0081	14.6239	13.4414	TCONS_00000355	scaffold10100	1344938	1420977	3431	ENSP00000390327	ENSG00000198001	IRAK4	NO
XLOC_000208	11.7687	12.9925	13.0081	14.6239	13.4414	TCONS_00000356	scaffold10100	1344938	1420977	3426	ENSP00000446490	ENSG00000198001	IRAK4	NO
XLOC_000208	11.7687	12.9925	13.0081	14.6239	13.4414	TCONS_00000356	scaffold10100	1344938	1420977	3426	ENSP00000390327	ENSG00000198001	IRAK4	NO
XLOC_000209	19.0176	19.559	19.3018	19.3055	18.9303	TCONS_00000364	scaffold10100	2224414	2455250	17403	ENSP00000335044	ENSG00000189079	ARID2	NO
XLOC_000209	19.0176	19.559	19.3018	19.3055	18.9303	TCONS_00000364	scaffold10100	2224414	2455250	17403	ENSP00000415650	ENSG00000189079	ARID2	NO
XLOC_000209	19.0176	19.559	19.3018	19.3055	18.9303	TCONS_00000364	scaffold10100	2224414	2455250	17403	ENSP00000397307	ENSG00000189079	ARID2	NO
XLOC_000209	19.0176	19.559	19.3018	19.3055	18.9303	TCONS_00000361	scaffold10100	2224414	2455250	16515	ENSP00000335044	ENSG00000189079	ARID2	NO
XLOC_000209	19.0176	19.559	19.3018	19.3055	18.9303	TCONS_00000361	scaffold10100	2224414	2455250	16515	ENSP00000415650	ENSG00000189079	ARID2	NO
XLOC_000209	19.0176	19.559	19.3018	19.3055	18.9303	TCONS_00000361	scaffold10100	2224414	2455250	16515	ENSP00000397307	ENSG00000189079	ARID2	NO
XLOC_000209	19.0176	19.559	19.3018	19.3055	18.9303	TCONS_00000362	scaffold10100	2224414	2455250	16139	ENSP00000335044	ENSG00000189079	ARID2	NO
XLOC_000209	19.0176	19.559	19.3018	19.3055	18.9303	TCONS_00000362	scaffold10100	2224414	2455250	16139	ENSP00000415650	ENSG00000189079	ARID2	NO
XLOC_000209	19.0176	19.559	19.3018	19.3055	18.9303	TCONS_00000362	scaffold10100	2224414	2455250	16139	ENSP00000397307	ENSG00000189079	ARID2	NO
XLOC_000209	19.0176	19.559	19.3018	19.3055	18.9303	TCONS_00000360	scaffold10100	2224414	2455250	5467	ENSP00000335044	ENSG00000189079	ARID2	NO
XLOC_000209	19.0176	19.559	19.3018	19.3055	18.9303	TCONS_00000360	scaffold10100	2224414	2455250	5467	ENSP00000415650	ENSG00000189079	ARID2	NO
XLOC_000209	19.0176	19.559	19.3018	19.3055	18.9303	TCONS_00000360	scaffold10100	2224414	2455250	5467	ENSP00000397307	ENSG00000189079	ARID2	NO
XLOC_000209	19.0176	19.559	19.3018	19.3055	18.9303	TCONS_00000363	scaffold10100	2224414	2455250	6087	ENSP00000335044	ENSG00000189079	ARID2	NO
XLOC_000209	19.0176	19.559	19.3018	19.3055	18.9303	TCONS_00000363	scaffold10100	2224414	2455250	6087	ENSP00000415650	ENSG00000189079	ARID2	NO
XLOC_000209	19.0176	19.559	19.3018	19.3055	18.9303	TCONS_00000363	scaffold10100	2224414	2455250	6087	ENSP00000397307	ENSG00000189079	ARID2	NO
XLOC_000209	19.0176	19.559	19.3018	19.3055	18.9303	TCONS_00000359	scaffold10100	2224414	2455250	952	ENSP00000335044	ENSG00000189079	ARID2	NO
XLOC_000209	19.0176	19.559	19.3018	19.3055	18.9303	TCONS_00000359	scaffold10100	2224414	2455250	952	ENSP00000415650	ENSG00000189079	ARID2	NO
XLOC_000209	19.0176	19.559	19.3018	19.3055	18.9303	TCONS_00000359	scaffold10100	2224414	2455250	952	ENSP00000397307	ENSG00000189079	ARID2	NO
XLOC_000210	3.02256	2.1695	3.13338	1.98761	3.4859	TCONS_00000366	scaffold10100	3652777	3680130	1088	ENSP00000369434	ENSG00000134461	ANKRD16	NO
XLOC_000210	3.02256	2.1695	3.13338	1.98761	3.4859	TCONS_00000365	scaffold10100	3652777	3680130	1328	ENSP00000369434	ENSG00000134461	ANKRD16	NO
XLOC_000211	10.1018	10.4384	10.0019	11.4612	9.49264	TCONS_00000369	scaffold10100	3917334	3956461	2363	ENSP00000350331	ENSG00000196372	ASB13	NO
XLOC_000211	10.1018	10.4384	10.0019	11.4612	9.49264	TCONS_00000369	scaffold10100	3917334	3956461	2363	ENSP00000433358	ENSG00000196372	ASB13	NO
XLOC_000211	10.1018	10.4384	10.0019	11.4612	9.49264	TCONS_00000367	scaffold10100	3917334	3956461	7316	ENSP00000350331	ENSG00000196372	ASB13	NO
XLOC_000211	10.1018	10.4384	10.0019	11.4612	9.49264	TCONS_00000367	scaffold10100	3917334	3956461	7316	ENSP00000433358	ENSG00000196372	ASB13	NO
XLOC_000211	10.1018	10.4384	10.0019	11.4612	9.49264	TCONS_00000370	scaffold10100	3917334	3956461	6948	ENSP00000350331	ENSG00000196372	ASB13	NO
XLOC_000211	10.1018	10.4384	10.0019	11.4612	9.49264	TCONS_00000370	scaffold10100	3917334	3956461	6948	ENSP00000433358	ENSG00000196372	ASB13	NO
XLOC_000211	10.1018	10.4384	10.0019	11.4612	9.49264	TCONS_00000368	scaffold10100	3917334	3956461	985	ENSP00000350331	ENSG00000196372	ASB13	NO
XLOC_000211	10.1018	10.4384	10.0019	11.4612	9.49264	TCONS_00000368	scaffold10100	3917334	3956461	985	ENSP00000433358	ENSG00000196372	ASB13	NO
XLOC_000211	10.1018	10.4384	10.0019	11.4612	9.49264	TCONS_00000371	scaffold10100	3917334	3956461	7271	ENSP00000350331	ENSG00000196372	ASB13	NO
XLOC_000211	10.1018	10.4384	10.0019	11.4612	9.49264	TCONS_00000371	scaffold10100	3917334	3956461	7271	ENSP00000433358	ENSG00000196372	ASB13	NO
XLOC_000212	10.4664	10.092	10.239	10.6235	11.334	TCONS_00000372	scaffold10100	3957526	3975931	3643	ENSP00000306220	ENSG00000169446	MMGT1	NO
XLOC_000213	3.79066	3.77327	3.87195	4.33894	3.14856	TCONS_00000373	scaffold10100	154181	180825	968	ENSP00000298910	ENSG00000188906	LRRK2	NO
XLOC_000214	7.99642	10.0109	8.94033	10.1267	9.00395	TCONS_00000375	scaffold10100	180950	407122	7213	ENSP00000298910	ENSG00000188906	LRRK2	NO
XLOC_000214	7.99642	10.0109	8.94033	10.1267	9.00395	TCONS_00000375	scaffold10100	180950	407122	7213	ENSP00000341930	ENSG00000188906	LRRK2	NO
XLOC_000214	7.99642	10.0109	8.94033	10.1267	9.00395	TCONS_00000377	scaffold10100	180950	407122	7078	ENSP00000298910	ENSG00000188906	LRRK2	NO
XLOC_000214	7.99642	10.0109	8.94033	10.1267	9.00395	TCONS_00000377	scaffold10100	180950	407122	7078	ENSP00000341930	ENSG00000188906	LRRK2	NO
XLOC_000214	7.99642	10.0109	8.94033	10.1267	9.00395	TCONS_00000374	scaffold10100	180950	407122	4499	ENSP00000298910	ENSG00000188906	LRRK2	NO
XLOC_000214	7.99642	10.0109	8.94033	10.1267	9.00395	TCONS_00000374	scaffold10100	180950	407122	4499	ENSP00000341930	ENSG00000188906	LRRK2	NO
XLOC_000214	7.99642	10.0109	8.94033	10.1267	9.00395	TCONS_00000379	scaffold10100	180950	407122	1982	ENSP00000298910	ENSG00000188906	LRRK2	NO
XLOC_000214	7.99642	10.0109	8.94033	10.1267	9.00395	TCONS_00000379	scaffold10100	180950	407122	1982	ENSP00000341930	ENSG00000188906	LRRK2	NO
XLOC_000214	7.99642	10.0109	8.94033	10.1267	9.00395	TCONS_00000376	scaffold10100	180950	407122	7163	ENSP00000298910	ENSG00000188906	LRRK2	NO
XLOC_000214	7.99642	10.0109	8.94033	10.1267	9.00395	TCONS_00000376	scaffold10100	180950	407122	7163	ENSP00000341930	ENSG00000188906	LRRK2	NO
XLOC_000214	7.99642	10.0109	8.94033	10.1267	9.00395	TCONS_00000378	scaffold10100	180950	407122	7384	ENSP00000298910	ENSG00000188906	LRRK2	NO
XLOC_000214	7.99642	10.0109	8.94033	10.1267	9.00395	TCONS_00000378	scaffold10100	180950	407122	7384	ENSP00000341930	ENSG00000188906	LRRK2	NO
XLOC_000215	10.7192	13.1883	12.014	12.5506	13.1464	TCONS_00000383	scaffold10100	898013	1064474	6429	ENSP00000447765	ENSG00000139116	KIF21A	NO
XLOC_000215	10.7192	13.1883	12.014	12.5506	13.1464	TCONS_00000383	scaffold10100	898013	1064474	6429	ENSP00000448792	ENSG00000139116	KIF21A	NO
XLOC_000215	10.7192	13.1883	12.014	12.5506	13.1464	TCONS_00000383	scaffold10100	898013	1064474	6429	ENSP00000445606	ENSG00000139116	KIF21A	NO
XLOC_000215	10.7192	13.1883	12.014	12.5506	13.1464	TCONS_00000384	scaffold10100	898013	1064474	3683	ENSP00000447765	ENSG00000139116	KIF21A	NO
XLOC_000215	10.7192	13.1883	12.014	12.5506	13.1464	TCONS_00000384	scaffold10100	898013	1064474	3683	ENSP00000448792	ENSG00000139116	KIF21A	NO
XLOC_000215	10.7192	13.1883	12.014	12.5506	13.1464	TCONS_00000384	scaffold10100	898013	1064474	3683	ENSP00000445606	ENSG00000139116	KIF21A	NO
XLOC_000215	10.7192	13.1883	12.014	12.5506	13.1464	TCONS_00000380	scaffold10100	898013	1064474	2511	ENSP00000447765	ENSG00000139116	KIF21A	NO
XLOC_000215	10.7192	13.1883	12.014	12.5506	13.1464	TCONS_00000380	scaffold10100	898013	1064474	2511	ENSP00000448792	ENSG00000139116	KIF21A	NO
XLOC_000215	10.7192	13.1883	12.014	12.5506	13.1464	TCONS_00000380	scaffold10100	898013	1064474	2511	ENSP00000445606	ENSG00000139116	KIF21A	NO
XLOC_000215	10.7192	13.1883	12.014	12.5506	13.1464	TCONS_00000381	scaffold10100	898013	1064474	3017	ENSP00000447765	ENSG00000139116	KIF21A	NO
XLOC_000215	10.7192	13.1883	12.014	12.5506	13.1464	TCONS_00000381	scaffold10100	898013	1064474	3017	ENSP00000448792	ENSG00000139116	KIF21A	NO
XLOC_000215	10.7192	13.1883	12.014	12.5506	13.1464	TCONS_00000381	scaffold10100	898013	1064474	3017	ENSP00000445606	ENSG00000139116	KIF21A	NO
XLOC_000215	10.7192	13.1883	12.014	12.5506	13.1464	TCONS_00000382	scaffold10100	898013	1064474	6558	ENSP00000447765	ENSG00000139116	KIF21A	NO
XLOC_000215	10.7192	13.1883	12.014	12.5506	13.1464	TCONS_00000382	scaffold10100	898013	1064474	6558	ENSP00000448792	ENSG00000139116	KIF21A	NO
XLOC_000215	10.7192	13.1883	12.014	12.5506	13.1464	TCONS_00000382	scaffold10100	898013	1064474	6558	ENSP00000445606	ENSG00000139116	KIF21A	NO
XLOC_000216	14.2055	13.3897	12.3433	13.6467	14.0837	TCONS_00000385	scaffold10100	1326121	1338792	2791	ENSP00000266483	ENSG00000139133	ALG10	NO
XLOC_000216	14.2055	13.3897	12.3433	13.6467	14.0837	TCONS_00000385	scaffold10100	1326121	1338792	2791	ENSP00000444084	ENSG00000139133	ALG10	NO
XLOC_000216	14.2055	13.3897	12.3433	13.6467	14.0837	TCONS_00000386	scaffold10100	1326121	1338792	2577	ENSP00000266483	ENSG00000139133	ALG10	NO
XLOC_000216	14.2055	13.3897	12.3433	13.6467	14.0837	TCONS_00000386	scaffold10100	1326121	1338792	2577	ENSP00000444084	ENSG00000139133	ALG10	NO
XLOC_000216	14.2055	13.3897	12.3433	13.6467	14.0837	TCONS_00000387	scaffold10100	1326121	1338792	866	ENSP00000266483	ENSG00000139133	ALG10	NO
XLOC_000216	14.2055	13.3897	12.3433	13.6467	14.0837	TCONS_00000387	scaffold10100	1326121	1338792	866	ENSP00000444084	ENSG00000139133	ALG10	NO
XLOC_000217	17.2794	18.1934	17.1248	17.3462	18.0234	TCONS_00000389	scaffold10100	1434053	1460677	2870	ENSP00000378886	ENSG00000151239	TWF1	NO
XLOC_000217	17.2794	18.1934	17.1248	17.3462	18.0234	TCONS_00000388	scaffold10100	1434053	1460677	2080	ENSP00000378886	ENSG00000151239	TWF1	NO
XLOC_000218	22.975	22.3646	22.5178	23.0692	22.6977	TCONS_00000391	scaffold10100	2456418	2551247	12164	ENSP00000358374	ENSG00000139218	SCAF11	NO
XLOC_000218	22.975	22.3646	22.5178	23.0692	22.6977	TCONS_00000394	scaffold10100	2456418	2551247	4747	ENSP00000358374	ENSG00000139218	SCAF11	NO
XLOC_000218	22.975	22.3646	22.5178	23.0692	22.6977	TCONS_00000392	scaffold10100	2456418	2551247	11861	ENSP00000358374	ENSG00000139218	SCAF11	NO
XLOC_000218	22.975	22.3646	22.5178	23.0692	22.6977	TCONS_00000390	scaffold10100	2456418	2551247	12110	ENSP00000358374	ENSG00000139218	SCAF11	NO
XLOC_000218	22.975	22.3646	22.5178	23.0692	22.6977	TCONS_00000393	scaffold10100	2456418	2551247	11917	ENSP00000358374	ENSG00000139218	SCAF11	NO
XLOC_000219	30.4205	33.2405	33.6825	30.2308	32.8356	TCONS_00000397	scaffold10100	2747199	2762905	6568	ENSP00000256689	ENSG00000134294	SLC38A2	NO
XLOC_000219	30.4205	33.2405	33.6825	30.2308	32.8356	TCONS_00000397	scaffold10100	2747199	2762905	6568	ENSP00000450406	ENSG00000134294	SLC38A2	NO
XLOC_000219	30.4205	33.2405	33.6825	30.2308	32.8356	TCONS_00000396	scaffold10100	2747199	2762905	8415	ENSP00000256689	ENSG00000134294	SLC38A2	NO
XLOC_000219	30.4205	33.2405	33.6825	30.2308	32.8356	TCONS_00000396	scaffold10100	2747199	2762905	8415	ENSP00000450406	ENSG00000134294	SLC38A2	NO
XLOC_000219	30.4205	33.2405	33.6825	30.2308	32.8356	TCONS_00000395	scaffold10100	2747199	2762905	7085	ENSP00000256689	ENSG00000134294	SLC38A2	NO
XLOC_000219	30.4205	33.2405	33.6825	30.2308	32.8356	TCONS_00000395	scaffold10100	2747199	2762905	7085	ENSP00000450406	ENSG00000134294	SLC38A2	NO
XLOC_000220	6.92478	7.67609	7.07696	8.14309	7.922	TCONS_00000398	scaffold10100	3561925	3651415	5522	ENSP00000355415	ENSG00000134452	FBXO18	NO
XLOC_000220	6.92478	7.67609	7.07696	8.14309	7.922	TCONS_00000401	scaffold10100	3561925	3651415	6698	ENSP00000355415	ENSG00000134452	FBXO18	NO
XLOC_000220	6.92478	7.67609	7.07696	8.14309	7.922	TCONS_00000400	scaffold10100	3561925	3651415	6692	ENSP00000355415	ENSG00000134452	FBXO18	NO
XLOC_000220	6.92478	7.67609	7.07696	8.14309	7.922	TCONS_00000399	scaffold10100	3561925	3651415	6566	ENSP00000355415	ENSG00000134452	FBXO18	NO
XLOC_000220	6.92478	7.67609	7.07696	8.14309	7.922	TCONS_00000404	scaffold10100	3561925	3651415	6847	ENSP00000355415	ENSG00000134452	FBXO18	NO
XLOC_000220	6.92478	7.67609	7.07696	8.14309	7.922	TCONS_00000403	scaffold10100	3561925	3651415	6742	ENSP00000355415	ENSG00000134452	FBXO18	NO
XLOC_000220	6.92478	7.67609	7.07696	8.14309	7.922	TCONS_00000402	scaffold10100	3561925	3651415	6729	ENSP00000355415	ENSG00000134452	FBXO18	NO
XLOC_000221	21.4617	22.5291	20.5124	22.8661	23.0468	TCONS_00000408	scaffold10100	3786272	3887562	786	ENSP00000328426	ENSG00000108021	FAM208B	NO
XLOC_000221	21.4617	22.5291	20.5124	22.8661	23.0468	TCONS_00000407	scaffold10100	3786272	3887562	13135	ENSP00000328426	ENSG00000108021	FAM208B	NO
XLOC_000221	21.4617	22.5291	20.5124	22.8661	23.0468	TCONS_00000405	scaffold10100	3786272	3887562	11525	ENSP00000328426	ENSG00000108021	FAM208B	NO
XLOC_000221	21.4617	22.5291	20.5124	22.8661	23.0468	TCONS_00000409	scaffold10100	3786272	3887562	1754	ENSP00000328426	ENSG00000108021	FAM208B	NO
XLOC_000221	21.4617	22.5291	20.5124	22.8661	23.0468	TCONS_00000406	scaffold10100	3786272	3887562	12159	ENSP00000328426	ENSG00000108021	FAM208B	NO
XLOC_000222	288.419	321.398	274.891	336.889	317.956	TCONS_00000411	scaffold10100	4112857	4116361	2859	ENSP00000472141	ENSG00000160014	CALM3	NO
XLOC_000222	288.419	321.398	274.891	336.889	317.956	TCONS_00000411	scaffold10100	4112857	4116361	2859	ENSP00000472141	ENSG00000160014	CALM2	NO
XLOC_000222	288.419	321.398	274.891	336.889	317.956	TCONS_00000410	scaffold10100	4112857	4116361	574	ENSP00000472141	ENSG00000160014	CALM3	NO
XLOC_000222	288.419	321.398	274.891	336.889	317.956	TCONS_00000410	scaffold10100	4112857	4116361	574	ENSP00000472141	ENSG00000160014	CALM2	NO
XLOC_000223	45.5902	47.7016	45.6158	49.7995	49.3764	TCONS_00000412	scaffold10100	4204576	4222907	4055	ENSP00000369717	ENSG00000173848	NET1	NO
XLOC_000224	3.71946	4.61367	3.66366	4.52425	4.55024	TCONS_00000413	scaffold10100	4255097	4283642	385	ENSP00000347134	ENSG00000173848	NET1	NO
XLOC_000224	3.71946	4.61367	3.66366	4.52425	4.55024	TCONS_00000414	scaffold10100	4255097	4283642	483	ENSP00000347134	ENSG00000173848	NET1	NO
XLOC_000225	2.13074	2.19725	2.54103	1.73891	2.2724	TCONS_00000415	scaffold10100	152786	153607	821	NA	NA	XLOC_000225	NO
XLOC_000226	1.25421	1.2717	1.16741	1.52786	1.79628	TCONS_00000416	scaffold10100	154181	180825	650	NA	NA	XLOC_000226	NO
XLOC_000227	1.43314	1.71261	2.06636	1.88561	2.19339	TCONS_00000417	scaffold10100	180950	407122	1029	NA	NA	XLOC_000227	NO
XLOC_000228	7.61225	4.30179	4.78302	4.26744	4.50854	TCONS_00000418	scaffold10100	180950	407122	457	ENSP00000343134	ENSG00000105669	COPE	NO
XLOC_000229	1.65964	1.4378	1.9458	2.03656	2.08441	TCONS_00000419	scaffold10100	662743	664499	1756	NA	NA	XLOC_000229	NO
XLOC_000230	5.12741	7.90979	3.59153	7.62677	3.02091	TCONS_00000420	scaffold10100	1326121	1338792	337	NA	NA	XLOC_000230	NO
XLOC_000231	1.74278	2.41817	2.38823	3.18893	2.38561	TCONS_00000421	scaffold10100	1326121	1338792	1554	ENSP00000419901	ENSG00000240563	L1TD1	NO
XLOC_000232	2.81808	3.12909	3.11098	2.64762	3.77696	TCONS_00000422	scaffold10100	1326121	1338792	805	NA	NA	XLOC_000232	NO
XLOC_000233	2.24101	4.70094	3.95141	6.18399	6.36489	TCONS_00000423	scaffold10100	1344938	1420977	437	NA	NA	XLOC_000233	NO
XLOC_000234	1.82379	1.81333	2.65012	2.09481	2.53435	TCONS_00000424	scaffold10100	1433381	1433945	564	NA	NA	XLOC_000234	NO
XLOC_000235	6.80785	6.91543	6.70775	6.79419	7.90553	TCONS_00000425	scaffold10100	2217621	2222453	4832	NA	NA	XLOC_000235	NO
XLOC_000236	3.19199	4.95799	5.02629	3.11031	3.34015	TCONS_00000426	scaffold10100	2224414	2455250	692	NA	NA	XLOC_000236	NO
XLOC_000237	3.35294	4.89445	3.97565	2.33244	3.65775	TCONS_00000427	scaffold10100	2224414	2455250	540	NA	NA	XLOC_000237	NO
XLOC_000238	4.38948	5.85136	2.4185	2.47384	4.35681	TCONS_00000428	scaffold10100	2224414	2455250	419	NA	NA	XLOC_000238	NO
XLOC_000239	2.86998	2.99506	2.70662	2.97538	2.02127	TCONS_00000429	scaffold10100	2224414	2455250	551	ENSP00000258091	ENSG00000135624	CCT7	NO
XLOC_000240	2.79083	2.93046	1.93316	1.81709	1.91615	TCONS_00000430	scaffold10100	2224414	2455250	1020	NA	NA	XLOC_000240	NO
XLOC_000241	3.62705	2.63611	2.65947	2.14438	2.51221	TCONS_00000431	scaffold10100	2224414	2455250	660	NA	NA	XLOC_000241	NO
XLOC_000242	2.59031	3.66951	3.14245	2.28545	2.97658	TCONS_00000432	scaffold10100	2224414	2455250	1182	NA	NA	XLOC_000242	NO
XLOC_000243	2.82515	3.70431	5.20646	3.49174	3.65815	TCONS_00000433	scaffold10100	2224414	2455250	689	NA	NA	XLOC_000243	NO
XLOC_000244	4.88945	6.55366	4.36875	4.95504	5.41382	TCONS_00000434	scaffold10100	2224414	2455250	525	NA	NA	XLOC_000244	NO
XLOC_000245	3.0343	3.53816	3.50275	2.96335	3.33392	TCONS_00000435	scaffold10100	2224414	2455250	955	NA	NA	XLOC_000245	NO
XLOC_000246	3.22655	2.77444	2.72259	2.10746	2.69091	TCONS_00000436	scaffold10100	2224414	2455250	1266	NA	NA	XLOC_000246	NO
XLOC_000247	6.86659	11.0488	6.45156	6.10215	6.68018	TCONS_00000437	scaffold10100	2224414	2455250	278	NA	NA	XLOC_000247	NO
XLOC_000248	2.15543	4.27641	4.32381	3.57886	2.85772	TCONS_00000438	scaffold10100	2224414	2455250	613	NA	NA	XLOC_000248	NO
XLOC_000249	1.51828	1.62926	2.45959	1.62029	2.22922	TCONS_00000439	scaffold10100	2455602	2456338	736	NA	NA	XLOC_000249	NO
XLOC_000250	6.70126	13.5045	10.5748	8.66805	12.2192	TCONS_00000440	scaffold10100	2456418	2551247	335	NA	NA	XLOC_000250	NO
XLOC_000251	3.81992	3.87191	2.50972	4.74423	3.3817	TCONS_00000441	scaffold10100	2456418	2551247	556	NA	NA	XLOC_000251	NO
XLOC_000252	7.02824	9.84636	8.283	9.55932	6.71774	TCONS_00000442	scaffold10100	2456418	2551247	303	NA	NA	XLOC_000252	NO
XLOC_000253	4.99632	5.64578	5.47865	5.78503	3.03289	TCONS_00000443	scaffold10100	2456418	2551247	407	NA	NA	XLOC_000253	NO
XLOC_000254	3.14331	4.36994	4.29101	3.2059	2.93862	TCONS_00000444	scaffold10100	2456418	2551247	532	NA	NA	XLOC_000254	NO
XLOC_000255	4.74315	6.07234	6.7194	4.63426	4.04857	TCONS_00000445	scaffold10100	2456418	2551247	456	NA	NA	XLOC_000255	NO
XLOC_000256	2.94307	3.44202	3.40149	4.10221	3.35176	TCONS_00000446	scaffold10100	2456418	2551247	2288	NA	NA	XLOC_000256	NO
XLOC_000257	0.963651	1.99987	2.148	1.6675	1.1929	TCONS_00000447	scaffold10100	2714690	2715292	602	NA	NA	XLOC_000257	NO
XLOC_000258	2.15877	1.66898	2.07567	1.64531	1.99352	TCONS_00000448	scaffold10100	2715353	2715985	632	NA	NA	XLOC_000258	NO
XLOC_000259	1.49614	1.81504	1.58576	1.97889	1.70938	TCONS_00000449	scaffold10100	2717656	2718749	1093	NA	NA	XLOC_000259	NO
XLOC_000260	1.78307	1.45386	1.56325	2.19498	2.09966	TCONS_00000450	scaffold10100	2719168	2719983	815	NA	NA	XLOC_000260	NO
XLOC_000261	0.54678	1.09226	1.24929	1.44942	0.582617	TCONS_00000451	scaffold10100	2723813	2724488	675	NA	NA	XLOC_000261	NO
XLOC_000262	0.540755	1.72823	0.742433	1.18507	0.713455	TCONS_00000452	scaffold10100	2727529	2728258	729	NA	NA	XLOC_000262	NO
XLOC_000263	5.2989	5.71704	6.70347	5.40304	5.76132	TCONS_00000453	scaffold10100	2747199	2762905	1991	NA	NA	XLOC_000263	NO
XLOC_000264	1.55217	1.64668	1.36104	2.22486	1.70758	TCONS_00000454	scaffold10100	2777671	2778699	1028	NA	NA	XLOC_000264	NO
XLOC_000265	7.96417	6.47839	5.94813	7.48813	4.85591	TCONS_00000455	scaffold10100	3163072	3164003	931	ENSP00000368688	ENSG00000186687	LYRM7	NO
XLOC_000266	1.66385	0.972922	1.10696	1.48781	1.4836	TCONS_00000456	scaffold10100	3175315	3175930	615	NA	NA	XLOC_000266	NO
XLOC_000267	2.01979	1.48794	1.9417	1.97067	1.96983	TCONS_00000457	scaffold10100	3692167	3695030	2863	ENSP00000369434	ENSG00000134461	ANKRD16	NO
XLOC_000268	2.6669	2.68306	2.58972	2.44457	2.64867	TCONS_00000458	scaffold10100	3751770	3752874	1104	NA	NA	XLOC_000268	NO
XLOC_000269	2.12706	1.77932	1.88977	2.47664	1.94859	TCONS_00000459	scaffold10100	3754270	3755098	828	NA	NA	XLOC_000269	NO
XLOC_000270	1.09598	1.65057	1.3627	1.51152	1.29604	TCONS_00000460	scaffold10100	3756343	3757436	1093	NA	NA	XLOC_000270	NO
XLOC_000271	1.30233	1.38953	2.06251	2.42051	2.44347	TCONS_00000461	scaffold10100	3759100	3759684	584	NA	NA	XLOC_000271	NO
XLOC_000272	1.05589	2.78507	1.90522	3.55841	2.5355	TCONS_00000462	scaffold10100	3759908	3760351	443	NA	NA	XLOC_000272	NO
XLOC_000273	1.25322	1.17931	2.38454	5.58095	4.04035	TCONS_00000463	scaffold10100	3760982	3761363	381	NA	NA	XLOC_000273	NO
XLOC_000274	1.90405	1.79053	2.25386	2.40443	2.20211	TCONS_00000464	scaffold10100	3765975	3766847	872	NA	NA	XLOC_000274	NO
XLOC_000275	1.08867	2.11029	1.95887	3.14789	1.47699	TCONS_00000465	scaffold10100	3770239	3770727	488	NA	NA	XLOC_000275	NO
XLOC_000276	1.52989	1.73494	2.32753	2.66089	2.31806	TCONS_00000466	scaffold10100	3771183	3772149	966	NA	NA	XLOC_000276	NO
XLOC_000277	0.95782	0.714674	1.04678	1.61872	0.743994	TCONS_00000467	scaffold10100	3786272	3887562	799	NA	NA	XLOC_000277	NO
XLOC_000278	1.07119	2.14867	1.48297	1.59681	1.30293	TCONS_00000468	scaffold10100	3786272	3887562	782	NA	NA	XLOC_000278	NO
XLOC_000279	0.874143	2.16042	1.64084	1.69316	1.1228	TCONS_00000469	scaffold10100	3786272	3887562	604	NA	NA	XLOC_000279	NO
XLOC_000280	2.20735	1.85094	2.15678	1.59468	1.77082	TCONS_00000470	scaffold10100	3786272	3887562	492	NA	NA	XLOC_000280	NO
XLOC_000281	1.30671	2.0913	2.07076	2.53688	1.99966	TCONS_00000471	scaffold10100	3917334	3956461	1526	NA	NA	XLOC_000281	NO
XLOC_000282	1.34197	2.06108	1.04824	1.07259	1.68302	TCONS_00000472	scaffold10100	4198252	4199389	1137	NA	NA	XLOC_000282	NO
XLOC_000283	1.71388	1.71925	1.18963	1.3584	1.78104	TCONS_00000473	scaffold10100	4200134	4200916	782	NA	NA	XLOC_000283	NO
XLOC_000284	1.47004	1.71328	1.68504	1.35065	1.39858	TCONS_00000474	scaffold10100	4201472	4202512	1040	NA	NA	XLOC_000284	NO
XLOC_000285	128.103	245.56	141.59	177.484	121.8	TCONS_00000475	scaffold10100	4484562	4484669	107	NA	NA	XLOC_000285	NO
XLOC_000286	7.86155	6.62995	7.29051	9.79984	8.95672	TCONS_00000476	scaffold1011	460856	511171	3999	ENSP00000419901	ENSG00000240563	L1TD1	yes
XLOC_000286	7.86155	6.62995	7.29051	9.79984	8.95672	TCONS_00000480	scaffold1011	460856	511171	4075	ENSP00000419901	ENSG00000240563	L1TD1	yes
XLOC_000286	7.86155	6.62995	7.29051	9.79984	8.95672	TCONS_00000479	scaffold1011	460856	511171	4059	ENSP00000419901	ENSG00000240563	L1TD1	yes
XLOC_000286	7.86155	6.62995	7.29051	9.79984	8.95672	TCONS_00000481	scaffold1011	460856	511171	3844	ENSP00000419901	ENSG00000240563	L1TD1	yes
XLOC_000286	7.86155	6.62995	7.29051	9.79984	8.95672	TCONS_00000478	scaffold1011	460856	511171	4130	ENSP00000419901	ENSG00000240563	L1TD1	yes
XLOC_000286	7.86155	6.62995	7.29051	9.79984	8.95672	TCONS_00000477	scaffold1011	460856	511171	4189	ENSP00000419901	ENSG00000240563	L1TD1	yes
XLOC_000287	0.818247	0.916345	1.15949	1.12993	0.666381	TCONS_00000482	scaffold1011	460856	511171	803	NA	NA	XLOC_000287	NO
XLOC_000288	1.11801	1.76143	1.03557	5.12759	3.46687	TCONS_00000483	scaffold1011	460856	511171	330	NA	NA	XLOC_000288	NO
XLOC_000289	1.09703	0.98104	1.04219	1.40964	1.47578	TCONS_00000484	scaffold1011	460856	511171	2069	NA	NA	XLOC_000289	NO
XLOC_000290	0.638215	1.01875	0.834813	1.29436	0.8658	TCONS_00000485	scaffold1011	460856	511171	1030	ENSP00000485529	ENSG00000279906	XLOC_000290	NO
XLOC_000291	1.48136	2.26504	2.25995	1.5073	1.68986	TCONS_00000486	scaffold1011	742626	744172	1546	ENSP00000452808	ENSG00000185787	MORF4L1	NO
XLOC_000292	5.83957	4.94803	3.22324	3.5177	3.57547	TCONS_00000487	scaffold10200	33618	34636	1018	ENSP00000384013	ENSG00000171004	HS6ST2	NO
XLOC_000293	34.0437	35.3761	46.2442	45.3004	39.8821	TCONS_00000488	scaffold10211	59776	60035	259	ENSP00000239231	ENSG00000120137	PANK3	NO
XLOC_000294	114.12	57.5395	142.419	108.905	142.996	TCONS_00000489	scaffold10211	60158	60298	140	ENSP00000239231	ENSG00000120137	PANK3	NO
XLOC_000295	69.7828	71.6551	69.7092	73.7083	73.8669	TCONS_00000490	scaffold1023	385	3781	3396	ENSP00000262056	ENSG00000063046	EIF4B	NO
XLOC_000296	24.2708	28.5414	23.1222	31.324	26.063	TCONS_00000491	scaffold1033	23934	59422	4566	ENSP00000487420	ENSG00000156531	PHF6	yes
XLOC_000296	24.2708	28.5414	23.1222	31.324	26.063	TCONS_00000493	scaffold1033	23934	59422	4474	ENSP00000487420	ENSG00000156531	PHF6	yes
XLOC_000296	24.2708	28.5414	23.1222	31.324	26.063	TCONS_00000492	scaffold1033	23934	59422	4381	ENSP00000487420	ENSG00000156531	PHF6	yes
XLOC_000297	7.583	9.72987	7.9546	6.94156	7.37085	TCONS_00000494	scaffold1033	119339	126423	990	ENSP00000377408	ENSG00000181163	NPM1	NO
XLOC_000298	3.6121	3.83345	3.43105	3.3835	3.37801	TCONS_00000495	scaffold1033	126525	128993	1158	NA	NA	XLOC_000298	NO
XLOC_000299	1.47551	1.27823	0.921954	1.08926	1.08421	TCONS_00000496	scaffold1033	432263	527060	4819	NA	NA	XLOC_000299	NO
XLOC_000300	13.7048	16.2694	13.2886	16.2966	12.8299	TCONS_00000497	scaffold1033	527449	632907	3334	ENSP00000377807	ENSG00000187866	XLOC_000300	NO
XLOC_000300	13.7048	16.2694	13.2886	16.2966	12.8299	TCONS_00000500	scaffold1033	527449	632907	1637	ENSP00000377807	ENSG00000187866	XLOC_000300	NO
XLOC_000300	13.7048	16.2694	13.2886	16.2966	12.8299	TCONS_00000498	scaffold1033	527449	632907	3987	ENSP00000377807	ENSG00000187866	XLOC_000300	NO
XLOC_000300	13.7048	16.2694	13.2886	16.2966	12.8299	TCONS_00000504	scaffold1033	527449	632907	2957	ENSP00000377807	ENSG00000187866	XLOC_000300	NO
XLOC_000300	13.7048	16.2694	13.2886	16.2966	12.8299	TCONS_00000503	scaffold1033	527449	632907	2796	ENSP00000377807	ENSG00000187866	XLOC_000300	NO
XLOC_000300	13.7048	16.2694	13.2886	16.2966	12.8299	TCONS_00000499	scaffold1033	527449	632907	1821	ENSP00000377807	ENSG00000187866	XLOC_000300	NO
XLOC_000300	13.7048	16.2694	13.2886	16.2966	12.8299	TCONS_00000501	scaffold1033	527449	632907	2875	ENSP00000377807	ENSG00000187866	XLOC_000300	NO
XLOC_000300	13.7048	16.2694	13.2886	16.2966	12.8299	TCONS_00000502	scaffold1033	527449	632907	2828	ENSP00000377807	ENSG00000187866	XLOC_000300	NO
XLOC_000301	3.25431	3.36935	3.67189	3.29898	3.2928	TCONS_00000505	scaffold1033	935108	967519	4180	ENSP00000359735	ENSG00000198689	SLC9A6	NO
XLOC_000302	34.218	38.7576	28.9942	29.5805	28.1576	TCONS_00000508	scaffold1033	1042513	1144099	5637	ENSP00000359717	ENSG00000022267	FHL1	yes
XLOC_000302	34.218	38.7576	28.9942	29.5805	28.1576	TCONS_00000508	scaffold1033	1042513	1144099	5637	ENSP00000359717	ENSG00000022267	FHL1	yes
XLOC_000302	34.218	38.7576	28.9942	29.5805	28.1576	TCONS_00000508	scaffold1033	1042513	1144099	5637	ENSP00000359717	ENSG00000022267	FHL1	yes
XLOC_000302	34.218	38.7576	28.9942	29.5805	28.1576	TCONS_00000507	scaffold1033	1042513	1144099	5497	ENSP00000359717	ENSG00000022267	FHL1	yes
XLOC_000302	34.218	38.7576	28.9942	29.5805	28.1576	TCONS_00000507	scaffold1033	1042513	1144099	5497	ENSP00000359717	ENSG00000022267	FHL1	yes
XLOC_000302	34.218	38.7576	28.9942	29.5805	28.1576	TCONS_00000507	scaffold1033	1042513	1144099	5497	ENSP00000359717	ENSG00000022267	FHL1	yes
XLOC_000302	34.218	38.7576	28.9942	29.5805	28.1576	TCONS_00000509	scaffold1033	1042513	1144099	5723	ENSP00000359717	ENSG00000022267	FHL1	yes
XLOC_000302	34.218	38.7576	28.9942	29.5805	28.1576	TCONS_00000509	scaffold1033	1042513	1144099	5723	ENSP00000359717	ENSG00000022267	FHL1	yes
XLOC_000302	34.218	38.7576	28.9942	29.5805	28.1576	TCONS_00000509	scaffold1033	1042513	1144099	5723	ENSP00000359717	ENSG00000022267	FHL1	yes
XLOC_000302	34.218	38.7576	28.9942	29.5805	28.1576	TCONS_00000506	scaffold1033	1042513	1144099	5639	ENSP00000359717	ENSG00000022267	FHL1	yes
XLOC_000302	34.218	38.7576	28.9942	29.5805	28.1576	TCONS_00000506	scaffold1033	1042513	1144099	5639	ENSP00000359717	ENSG00000022267	FHL1	yes
XLOC_000302	34.218	38.7576	28.9942	29.5805	28.1576	TCONS_00000506	scaffold1033	1042513	1144099	5639	ENSP00000359717	ENSG00000022267	FHL1	yes
XLOC_000302	34.218	38.7576	28.9942	29.5805	28.1576	TCONS_00000509	scaffold1033	1042513	1144099	5723	ENSP00000437673	ENSG00000022267	FHL1	yes
XLOC_000302	34.218	38.7576	28.9942	29.5805	28.1576	TCONS_00000509	scaffold1033	1042513	1144099	5723	ENSP00000437673	ENSG00000022267	FHL1	yes
XLOC_000302	34.218	38.7576	28.9942	29.5805	28.1576	TCONS_00000509	scaffold1033	1042513	1144099	5723	ENSP00000437673	ENSG00000022267	FHL1	yes
XLOC_000302	34.218	38.7576	28.9942	29.5805	28.1576	TCONS_00000507	scaffold1033	1042513	1144099	5497	ENSP00000437673	ENSG00000022267	FHL1	yes
XLOC_000302	34.218	38.7576	28.9942	29.5805	28.1576	TCONS_00000507	scaffold1033	1042513	1144099	5497	ENSP00000437673	ENSG00000022267	FHL1	yes
XLOC_000302	34.218	38.7576	28.9942	29.5805	28.1576	TCONS_00000507	scaffold1033	1042513	1144099	5497	ENSP00000437673	ENSG00000022267	FHL1	yes
XLOC_000302	34.218	38.7576	28.9942	29.5805	28.1576	TCONS_00000508	scaffold1033	1042513	1144099	5637	ENSP00000437673	ENSG00000022267	FHL1	yes
XLOC_000302	34.218	38.7576	28.9942	29.5805	28.1576	TCONS_00000508	scaffold1033	1042513	1144099	5637	ENSP00000437673	ENSG00000022267	FHL1	yes
XLOC_000302	34.218	38.7576	28.9942	29.5805	28.1576	TCONS_00000508	scaffold1033	1042513	1144099	5637	ENSP00000437673	ENSG00000022267	FHL1	yes
XLOC_000302	34.218	38.7576	28.9942	29.5805	28.1576	TCONS_00000506	scaffold1033	1042513	1144099	5639	ENSP00000437673	ENSG00000022267	FHL1	yes
XLOC_000302	34.218	38.7576	28.9942	29.5805	28.1576	TCONS_00000506	scaffold1033	1042513	1144099	5639	ENSP00000437673	ENSG00000022267	FHL1	yes
XLOC_000302	34.218	38.7576	28.9942	29.5805	28.1576	TCONS_00000506	scaffold1033	1042513	1144099	5639	ENSP00000437673	ENSG00000022267	FHL1	yes
XLOC_000303	2.49302	2.72923	1.9262	3.41726	3.30704	TCONS_00000511	scaffold1033	1488922	1504194	1070	ENSP00000442699	ENSG00000102241	HTATSF1	NO
XLOC_000303	2.49302	2.72923	1.9262	3.41726	3.30704	TCONS_00000510	scaffold1033	1488922	1504194	1497	ENSP00000442699	ENSG00000102241	HTATSF1	NO
XLOC_000304	6.36509	6.00285	5.55552	6.16861	6.72298	TCONS_00000512	scaffold1033	1959219	2015703	1677	ENSP00000359845	ENSG00000203952	CCDC160	NO
XLOC_000304	6.36509	6.00285	5.55552	6.16861	6.72298	TCONS_00000513	scaffold1033	1959219	2015703	1593	ENSP00000359845	ENSG00000203952	CCDC160	NO
XLOC_000304	6.36509	6.00285	5.55552	6.16861	6.72298	TCONS_00000514	scaffold1033	1959219	2015703	569	ENSP00000359845	ENSG00000203952	CCDC160	NO
XLOC_000305	0.132997	41.5407	0.11759	43.8023	0.249309	TCONS_00000515	scaffold1033	146532	158921	958	NA	NA	XLOC_000305	yes
XLOC_000305	0.132997	41.5407	0.11759	43.8023	0.249309	TCONS_00000515	scaffold1033	146532	158921	958	NA	NA	XLOC_000305	yes
XLOC_000305	0.132997	41.5407	0.11759	43.8023	0.249309	TCONS_00000515	scaffold1033	146532	158921	958	NA	NA	XLOC_000305	yes
XLOC_000305	0.132997	41.5407	0.11759	43.8023	0.249309	TCONS_00000515	scaffold1033	146532	158921	958	NA	NA	XLOC_000305	yes
XLOC_000305	0.132997	41.5407	0.11759	43.8023	0.249309	TCONS_00000515	scaffold1033	146532	158921	958	NA	NA	XLOC_000305	yes
XLOC_000305	0.132997	41.5407	0.11759	43.8023	0.249309	TCONS_00000515	scaffold1033	146532	158921	958	NA	NA	XLOC_000305	yes
XLOC_000305	0.132997	41.5407	0.11759	43.8023	0.249309	TCONS_00000516	scaffold1033	146532	158921	11380	NA	NA	XLOC_000305	yes
XLOC_000305	0.132997	41.5407	0.11759	43.8023	0.249309	TCONS_00000516	scaffold1033	146532	158921	11380	NA	NA	XLOC_000305	yes
XLOC_000305	0.132997	41.5407	0.11759	43.8023	0.249309	TCONS_00000516	scaffold1033	146532	158921	11380	NA	NA	XLOC_000305	yes
XLOC_000305	0.132997	41.5407	0.11759	43.8023	0.249309	TCONS_00000516	scaffold1033	146532	158921	11380	NA	NA	XLOC_000305	yes
XLOC_000305	0.132997	41.5407	0.11759	43.8023	0.249309	TCONS_00000516	scaffold1033	146532	158921	11380	NA	NA	XLOC_000305	yes
XLOC_000305	0.132997	41.5407	0.11759	43.8023	0.249309	TCONS_00000516	scaffold1033	146532	158921	11380	NA	NA	XLOC_000305	yes
XLOC_000306	0.0508528	44.1198	0.0629789	40.6136	0.176691	TCONS_00000517	scaffold1033	160002	189005	10500	NA	NA	XLOC_000306	yes
XLOC_000306	0.0508528	44.1198	0.0629789	40.6136	0.176691	TCONS_00000517	scaffold1033	160002	189005	10500	NA	NA	XLOC_000306	yes
XLOC_000306	0.0508528	44.1198	0.0629789	40.6136	0.176691	TCONS_00000517	scaffold1033	160002	189005	10500	NA	NA	XLOC_000306	yes
XLOC_000306	0.0508528	44.1198	0.0629789	40.6136	0.176691	TCONS_00000517	scaffold1033	160002	189005	10500	NA	NA	XLOC_000306	yes
XLOC_000306	0.0508528	44.1198	0.0629789	40.6136	0.176691	TCONS_00000517	scaffold1033	160002	189005	10500	NA	NA	XLOC_000306	yes
XLOC_000306	0.0508528	44.1198	0.0629789	40.6136	0.176691	TCONS_00000517	scaffold1033	160002	189005	10500	NA	NA	XLOC_000306	yes
XLOC_000306	0.0508528	44.1198	0.0629789	40.6136	0.176691	TCONS_00000519	scaffold1033	160002	189005	15666	NA	NA	XLOC_000306	yes
XLOC_000306	0.0508528	44.1198	0.0629789	40.6136	0.176691	TCONS_00000519	scaffold1033	160002	189005	15666	NA	NA	XLOC_000306	yes
XLOC_000306	0.0508528	44.1198	0.0629789	40.6136	0.176691	TCONS_00000519	scaffold1033	160002	189005	15666	NA	NA	XLOC_000306	yes
XLOC_000306	0.0508528	44.1198	0.0629789	40.6136	0.176691	TCONS_00000519	scaffold1033	160002	189005	15666	NA	NA	XLOC_000306	yes
XLOC_000306	0.0508528	44.1198	0.0629789	40.6136	0.176691	TCONS_00000519	scaffold1033	160002	189005	15666	NA	NA	XLOC_000306	yes
XLOC_000306	0.0508528	44.1198	0.0629789	40.6136	0.176691	TCONS_00000519	scaffold1033	160002	189005	15666	NA	NA	XLOC_000306	yes
XLOC_000306	0.0508528	44.1198	0.0629789	40.6136	0.176691	TCONS_00000518	scaffold1033	160002	189005	15116	NA	NA	XLOC_000306	yes
XLOC_000306	0.0508528	44.1198	0.0629789	40.6136	0.176691	TCONS_00000518	scaffold1033	160002	189005	15116	NA	NA	XLOC_000306	yes
XLOC_000306	0.0508528	44.1198	0.0629789	40.6136	0.176691	TCONS_00000518	scaffold1033	160002	189005	15116	NA	NA	XLOC_000306	yes
XLOC_000306	0.0508528	44.1198	0.0629789	40.6136	0.176691	TCONS_00000518	scaffold1033	160002	189005	15116	NA	NA	XLOC_000306	yes
XLOC_000306	0.0508528	44.1198	0.0629789	40.6136	0.176691	TCONS_00000518	scaffold1033	160002	189005	15116	NA	NA	XLOC_000306	yes
XLOC_000306	0.0508528	44.1198	0.0629789	40.6136	0.176691	TCONS_00000518	scaffold1033	160002	189005	15116	NA	NA	XLOC_000306	yes
XLOC_000307	24.207	28.4639	24.1213	22.0056	26.4157	TCONS_00000520	scaffold1033	252134	253273	1040	NA	NA	XLOC_000307	NO
XLOC_000308	8.828	18.1811	10.8134	17.3857	9.86506	TCONS_00000521	scaffold1033	432263	527060	1833	ENSP00000487221	ENSG00000156504	FAM122B	yes
XLOC_000308	8.828	18.1811	10.8134	17.3857	9.86506	TCONS_00000521	scaffold1033	432263	527060	1833	ENSP00000487221	ENSG00000156504	FAM122B	yes
XLOC_000308	8.828	18.1811	10.8134	17.3857	9.86506	TCONS_00000521	scaffold1033	432263	527060	1833	ENSP00000487221	ENSG00000156504	FAM122B	yes
XLOC_000308	8.828	18.1811	10.8134	17.3857	9.86506	TCONS_00000525	scaffold1033	432263	527060	5033	ENSP00000377807	ENSG00000187866	FAM122B	yes
XLOC_000308	8.828	18.1811	10.8134	17.3857	9.86506	TCONS_00000525	scaffold1033	432263	527060	5033	ENSP00000377807	ENSG00000187866	FAM122B	yes
XLOC_000308	8.828	18.1811	10.8134	17.3857	9.86506	TCONS_00000525	scaffold1033	432263	527060	5033	ENSP00000377807	ENSG00000187866	FAM122B	yes
XLOC_000308	8.828	18.1811	10.8134	17.3857	9.86506	TCONS_00000526	scaffold1033	432263	527060	5340	ENSP00000359826	ENSG00000156504	FAM122B	yes
XLOC_000308	8.828	18.1811	10.8134	17.3857	9.86506	TCONS_00000526	scaffold1033	432263	527060	5340	ENSP00000359826	ENSG00000156504	FAM122B	yes
XLOC_000308	8.828	18.1811	10.8134	17.3857	9.86506	TCONS_00000526	scaffold1033	432263	527060	5340	ENSP00000359826	ENSG00000156504	FAM122B	yes
XLOC_000308	8.828	18.1811	10.8134	17.3857	9.86506	TCONS_00000526	scaffold1033	432263	527060	5340	ENSP00000377807	ENSG00000187866	FAM122B	yes
XLOC_000308	8.828	18.1811	10.8134	17.3857	9.86506	TCONS_00000526	scaffold1033	432263	527060	5340	ENSP00000377807	ENSG00000187866	FAM122B	yes
XLOC_000308	8.828	18.1811	10.8134	17.3857	9.86506	TCONS_00000526	scaffold1033	432263	527060	5340	ENSP00000377807	ENSG00000187866	FAM122B	yes
XLOC_000308	8.828	18.1811	10.8134	17.3857	9.86506	TCONS_00000524	scaffold1033	432263	527060	4400	ENSP00000359826	ENSG00000156504	XLOC_000308	yes
XLOC_000308	8.828	18.1811	10.8134	17.3857	9.86506	TCONS_00000524	scaffold1033	432263	527060	4400	ENSP00000359826	ENSG00000156504	XLOC_000308	yes
XLOC_000308	8.828	18.1811	10.8134	17.3857	9.86506	TCONS_00000524	scaffold1033	432263	527060	4400	ENSP00000359826	ENSG00000156504	XLOC_000308	yes
XLOC_000308	8.828	18.1811	10.8134	17.3857	9.86506	TCONS_00000521	scaffold1033	432263	527060	1833	ENSP00000377807	ENSG00000187866	XLOC_000308	yes
XLOC_000308	8.828	18.1811	10.8134	17.3857	9.86506	TCONS_00000521	scaffold1033	432263	527060	1833	ENSP00000377807	ENSG00000187866	XLOC_000308	yes
XLOC_000308	8.828	18.1811	10.8134	17.3857	9.86506	TCONS_00000521	scaffold1033	432263	527060	1833	ENSP00000377807	ENSG00000187866	XLOC_000308	yes
XLOC_000308	8.828	18.1811	10.8134	17.3857	9.86506	TCONS_00000522	scaffold1033	432263	527060	1936	ENSP00000487221	ENSG00000156504	FAM122B	yes
XLOC_000308	8.828	18.1811	10.8134	17.3857	9.86506	TCONS_00000522	scaffold1033	432263	527060	1936	ENSP00000487221	ENSG00000156504	FAM122B	yes
XLOC_000308	8.828	18.1811	10.8134	17.3857	9.86506	TCONS_00000522	scaffold1033	432263	527060	1936	ENSP00000487221	ENSG00000156504	FAM122B	yes
XLOC_000308	8.828	18.1811	10.8134	17.3857	9.86506	TCONS_00000521	scaffold1033	432263	527060	1833	ENSP00000359826	ENSG00000156504	FAM122B	yes
XLOC_000308	8.828	18.1811	10.8134	17.3857	9.86506	TCONS_00000521	scaffold1033	432263	527060	1833	ENSP00000359826	ENSG00000156504	FAM122B	yes
XLOC_000308	8.828	18.1811	10.8134	17.3857	9.86506	TCONS_00000521	scaffold1033	432263	527060	1833	ENSP00000359826	ENSG00000156504	FAM122B	yes
XLOC_000308	8.828	18.1811	10.8134	17.3857	9.86506	TCONS_00000521	scaffold1033	432263	527060	1833	ENSP00000359826	ENSG00000156504	XLOC_000308	yes
XLOC_000308	8.828	18.1811	10.8134	17.3857	9.86506	TCONS_00000521	scaffold1033	432263	527060	1833	ENSP00000359826	ENSG00000156504	XLOC_000308	yes
XLOC_000308	8.828	18.1811	10.8134	17.3857	9.86506	TCONS_00000521	scaffold1033	432263	527060	1833	ENSP00000359826	ENSG00000156504	XLOC_000308	yes
XLOC_000308	8.828	18.1811	10.8134	17.3857	9.86506	TCONS_00000525	scaffold1033	432263	527060	5033	ENSP00000359826	ENSG00000156504	FAM122B	yes
XLOC_000308	8.828	18.1811	10.8134	17.3857	9.86506	TCONS_00000525	scaffold1033	432263	527060	5033	ENSP00000359826	ENSG00000156504	FAM122B	yes
XLOC_000308	8.828	18.1811	10.8134	17.3857	9.86506	TCONS_00000525	scaffold1033	432263	527060	5033	ENSP00000359826	ENSG00000156504	FAM122B	yes
XLOC_000308	8.828	18.1811	10.8134	17.3857	9.86506	TCONS_00000527	scaffold1033	432263	527060	710	ENSP00000377807	ENSG00000187866	XLOC_000308	yes
XLOC_000308	8.828	18.1811	10.8134	17.3857	9.86506	TCONS_00000527	scaffold1033	432263	527060	710	ENSP00000377807	ENSG00000187866	XLOC_000308	yes
XLOC_000308	8.828	18.1811	10.8134	17.3857	9.86506	TCONS_00000527	scaffold1033	432263	527060	710	ENSP00000377807	ENSG00000187866	XLOC_000308	yes
XLOC_000308	8.828	18.1811	10.8134	17.3857	9.86506	TCONS_00000522	scaffold1033	432263	527060	1936	ENSP00000377807	ENSG00000187866	XLOC_000308	yes
XLOC_000308	8.828	18.1811	10.8134	17.3857	9.86506	TCONS_00000522	scaffold1033	432263	527060	1936	ENSP00000377807	ENSG00000187866	XLOC_000308	yes
XLOC_000308	8.828	18.1811	10.8134	17.3857	9.86506	TCONS_00000522	scaffold1033	432263	527060	1936	ENSP00000377807	ENSG00000187866	XLOC_000308	yes
XLOC_000308	8.828	18.1811	10.8134	17.3857	9.86506	TCONS_00000526	scaffold1033	432263	527060	5340	ENSP00000377807	ENSG00000187866	XLOC_000308	yes
XLOC_000308	8.828	18.1811	10.8134	17.3857	9.86506	TCONS_00000526	scaffold1033	432263	527060	5340	ENSP00000377807	ENSG00000187866	XLOC_000308	yes
XLOC_000308	8.828	18.1811	10.8134	17.3857	9.86506	TCONS_00000526	scaffold1033	432263	527060	5340	ENSP00000377807	ENSG00000187866	XLOC_000308	yes
XLOC_000308	8.828	18.1811	10.8134	17.3857	9.86506	TCONS_00000526	scaffold1033	432263	527060	5340	ENSP00000487221	ENSG00000156504	FAM122B	yes
XLOC_000308	8.828	18.1811	10.8134	17.3857	9.86506	TCONS_00000526	scaffold1033	432263	527060	5340	ENSP00000487221	ENSG00000156504	FAM122B	yes
XLOC_000308	8.828	18.1811	10.8134	17.3857	9.86506	TCONS_00000526	scaffold1033	432263	527060	5340	ENSP00000487221	ENSG00000156504	FAM122B	yes
XLOC_000308	8.828	18.1811	10.8134	17.3857	9.86506	TCONS_00000524	scaffold1033	432263	527060	4400	ENSP00000359826	ENSG00000156504	FAM122B	yes
XLOC_000308	8.828	18.1811	10.8134	17.3857	9.86506	TCONS_00000524	scaffold1033	432263	527060	4400	ENSP00000359826	ENSG00000156504	FAM122B	yes
XLOC_000308	8.828	18.1811	10.8134	17.3857	9.86506	TCONS_00000524	scaffold1033	432263	527060	4400	ENSP00000359826	ENSG00000156504	FAM122B	yes
XLOC_000308	8.828	18.1811	10.8134	17.3857	9.86506	TCONS_00000522	scaffold1033	432263	527060	1936	ENSP00000487221	ENSG00000156504	XLOC_000308	yes
XLOC_000308	8.828	18.1811	10.8134	17.3857	9.86506	TCONS_00000522	scaffold1033	432263	527060	1936	ENSP00000487221	ENSG00000156504	XLOC_000308	yes
XLOC_000308	8.828	18.1811	10.8134	17.3857	9.86506	TCONS_00000522	scaffold1033	432263	527060	1936	ENSP00000487221	ENSG00000156504	XLOC_000308	yes
XLOC_000308	8.828	18.1811	10.8134	17.3857	9.86506	TCONS_00000527	scaffold1033	432263	527060	710	ENSP00000359826	ENSG00000156504	FAM122B	yes
XLOC_000308	8.828	18.1811	10.8134	17.3857	9.86506	TCONS_00000527	scaffold1033	432263	527060	710	ENSP00000359826	ENSG00000156504	FAM122B	yes
XLOC_000308	8.828	18.1811	10.8134	17.3857	9.86506	TCONS_00000527	scaffold1033	432263	527060	710	ENSP00000359826	ENSG00000156504	FAM122B	yes
XLOC_000308	8.828	18.1811	10.8134	17.3857	9.86506	TCONS_00000525	scaffold1033	432263	527060	5033	ENSP00000487221	ENSG00000156504	FAM122B	yes
XLOC_000308	8.828	18.1811	10.8134	17.3857	9.86506	TCONS_00000525	scaffold1033	432263	527060	5033	ENSP00000487221	ENSG00000156504	FAM122B	yes
XLOC_000308	8.828	18.1811	10.8134	17.3857	9.86506	TCONS_00000525	scaffold1033	432263	527060	5033	ENSP00000487221	ENSG00000156504	FAM122B	yes
XLOC_000308	8.828	18.1811	10.8134	17.3857	9.86506	TCONS_00000525	scaffold1033	432263	527060	5033	ENSP00000377807	ENSG00000187866	XLOC_000308	yes
XLOC_000308	8.828	18.1811	10.8134	17.3857	9.86506	TCONS_00000525	scaffold1033	432263	527060	5033	ENSP00000377807	ENSG00000187866	XLOC_000308	yes
XLOC_000308	8.828	18.1811	10.8134	17.3857	9.86506	TCONS_00000525	scaffold1033	432263	527060	5033	ENSP00000377807	ENSG00000187866	XLOC_000308	yes
XLOC_000308	8.828	18.1811	10.8134	17.3857	9.86506	TCONS_00000521	scaffold1033	432263	527060	1833	ENSP00000377807	ENSG00000187866	FAM122B	yes
XLOC_000308	8.828	18.1811	10.8134	17.3857	9.86506	TCONS_00000521	scaffold1033	432263	527060	1833	ENSP00000377807	ENSG00000187866	FAM122B	yes
XLOC_000308	8.828	18.1811	10.8134	17.3857	9.86506	TCONS_00000521	scaffold1033	432263	527060	1833	ENSP00000377807	ENSG00000187866	FAM122B	yes
XLOC_000308	8.828	18.1811	10.8134	17.3857	9.86506	TCONS_00000522	scaffold1033	432263	527060	1936	ENSP00000359826	ENSG00000156504	FAM122B	yes
XLOC_000308	8.828	18.1811	10.8134	17.3857	9.86506	TCONS_00000522	scaffold1033	432263	527060	1936	ENSP00000359826	ENSG00000156504	FAM122B	yes
XLOC_000308	8.828	18.1811	10.8134	17.3857	9.86506	TCONS_00000522	scaffold1033	432263	527060	1936	ENSP00000359826	ENSG00000156504	FAM122B	yes
XLOC_000308	8.828	18.1811	10.8134	17.3857	9.86506	TCONS_00000522	scaffold1033	432263	527060	1936	ENSP00000377807	ENSG00000187866	FAM122B	yes
XLOC_000308	8.828	18.1811	10.8134	17.3857	9.86506	TCONS_00000522	scaffold1033	432263	527060	1936	ENSP00000377807	ENSG00000187866	FAM122B	yes
XLOC_000308	8.828	18.1811	10.8134	17.3857	9.86506	TCONS_00000522	scaffold1033	432263	527060	1936	ENSP00000377807	ENSG00000187866	FAM122B	yes
XLOC_000308	8.828	18.1811	10.8134	17.3857	9.86506	TCONS_00000526	scaffold1033	432263	527060	5340	ENSP00000487221	ENSG00000156504	XLOC_000308	yes
XLOC_000308	8.828	18.1811	10.8134	17.3857	9.86506	TCONS_00000526	scaffold1033	432263	527060	5340	ENSP00000487221	ENSG00000156504	XLOC_000308	yes
XLOC_000308	8.828	18.1811	10.8134	17.3857	9.86506	TCONS_00000526	scaffold1033	432263	527060	5340	ENSP00000487221	ENSG00000156504	XLOC_000308	yes
XLOC_000308	8.828	18.1811	10.8134	17.3857	9.86506	TCONS_00000521	scaffold1033	432263	527060	1833	ENSP00000487221	ENSG00000156504	XLOC_000308	yes
XLOC_000308	8.828	18.1811	10.8134	17.3857	9.86506	TCONS_00000521	scaffold1033	432263	527060	1833	ENSP00000487221	ENSG00000156504	XLOC_000308	yes
XLOC_000308	8.828	18.1811	10.8134	17.3857	9.86506	TCONS_00000521	scaffold1033	432263	527060	1833	ENSP00000487221	ENSG00000156504	XLOC_000308	yes
XLOC_000308	8.828	18.1811	10.8134	17.3857	9.86506	TCONS_00000524	scaffold1033	432263	527060	4400	ENSP00000487221	ENSG00000156504	FAM122B	yes
XLOC_000308	8.828	18.1811	10.8134	17.3857	9.86506	TCONS_00000524	scaffold1033	432263	527060	4400	ENSP00000487221	ENSG00000156504	FAM122B	yes
XLOC_000308	8.828	18.1811	10.8134	17.3857	9.86506	TCONS_00000524	scaffold1033	432263	527060	4400	ENSP00000487221	ENSG00000156504	FAM122B	yes
XLOC_000308	8.828	18.1811	10.8134	17.3857	9.86506	TCONS_00000527	scaffold1033	432263	527060	710	ENSP00000487221	ENSG00000156504	FAM122B	yes
XLOC_000308	8.828	18.1811	10.8134	17.3857	9.86506	TCONS_00000527	scaffold1033	432263	527060	710	ENSP00000487221	ENSG00000156504	FAM122B	yes
XLOC_000308	8.828	18.1811	10.8134	17.3857	9.86506	TCONS_00000527	scaffold1033	432263	527060	710	ENSP00000487221	ENSG00000156504	FAM122B	yes
XLOC_000308	8.828	18.1811	10.8134	17.3857	9.86506	TCONS_00000523	scaffold1033	432263	527060	4631	ENSP00000487221	ENSG00000156504	FAM122B	yes
XLOC_000308	8.828	18.1811	10.8134	17.3857	9.86506	TCONS_00000523	scaffold1033	432263	527060	4631	ENSP00000487221	ENSG00000156504	FAM122B	yes
XLOC_000308	8.828	18.1811	10.8134	17.3857	9.86506	TCONS_00000523	scaffold1033	432263	527060	4631	ENSP00000487221	ENSG00000156504	FAM122B	yes
XLOC_000308	8.828	18.1811	10.8134	17.3857	9.86506	TCONS_00000523	scaffold1033	432263	527060	4631	ENSP00000359826	ENSG00000156504	XLOC_000308	yes
XLOC_000308	8.828	18.1811	10.8134	17.3857	9.86506	TCONS_00000523	scaffold1033	432263	527060	4631	ENSP00000359826	ENSG00000156504	XLOC_000308	yes
XLOC_000308	8.828	18.1811	10.8134	17.3857	9.86506	TCONS_00000523	scaffold1033	432263	527060	4631	ENSP00000359826	ENSG00000156504	XLOC_000308	yes
XLOC_000308	8.828	18.1811	10.8134	17.3857	9.86506	TCONS_00000526	scaffold1033	432263	527060	5340	ENSP00000359826	ENSG00000156504	XLOC_000308	yes
XLOC_000308	8.828	18.1811	10.8134	17.3857	9.86506	TCONS_00000526	scaffold1033	432263	527060	5340	ENSP00000359826	ENSG00000156504	XLOC_000308	yes
XLOC_000308	8.828	18.1811	10.8134	17.3857	9.86506	TCONS_00000526	scaffold1033	432263	527060	5340	ENSP00000359826	ENSG00000156504	XLOC_000308	yes
XLOC_000308	8.828	18.1811	10.8134	17.3857	9.86506	TCONS_00000523	scaffold1033	432263	527060	4631	ENSP00000487221	ENSG00000156504	XLOC_000308	yes
XLOC_000308	8.828	18.1811	10.8134	17.3857	9.86506	TCONS_00000523	scaffold1033	432263	527060	4631	ENSP00000487221	ENSG00000156504	XLOC_000308	yes
XLOC_000308	8.828	18.1811	10.8134	17.3857	9.86506	TCONS_00000523	scaffold1033	432263	527060	4631	ENSP00000487221	ENSG00000156504	XLOC_000308	yes
XLOC_000308	8.828	18.1811	10.8134	17.3857	9.86506	TCONS_00000523	scaffold1033	432263	527060	4631	ENSP00000377807	ENSG00000187866	FAM122B	yes
XLOC_000308	8.828	18.1811	10.8134	17.3857	9.86506	TCONS_00000523	scaffold1033	432263	527060	4631	ENSP00000377807	ENSG00000187866	FAM122B	yes
XLOC_000308	8.828	18.1811	10.8134	17.3857	9.86506	TCONS_00000523	scaffold1033	432263	527060	4631	ENSP00000377807	ENSG00000187866	FAM122B	yes
XLOC_000308	8.828	18.1811	10.8134	17.3857	9.86506	TCONS_00000523	scaffold1033	432263	527060	4631	ENSP00000377807	ENSG00000187866	XLOC_000308	yes
XLOC_000308	8.828	18.1811	10.8134	17.3857	9.86506	TCONS_00000523	scaffold1033	432263	527060	4631	ENSP00000377807	ENSG00000187866	XLOC_000308	yes
XLOC_000308	8.828	18.1811	10.8134	17.3857	9.86506	TCONS_00000523	scaffold1033	432263	527060	4631	ENSP00000377807	ENSG00000187866	XLOC_000308	yes
XLOC_000308	8.828	18.1811	10.8134	17.3857	9.86506	TCONS_00000523	scaffold1033	432263	527060	4631	ENSP00000359826	ENSG00000156504	FAM122B	yes
XLOC_000308	8.828	18.1811	10.8134	17.3857	9.86506	TCONS_00000523	scaffold1033	432263	527060	4631	ENSP00000359826	ENSG00000156504	FAM122B	yes
XLOC_000308	8.828	18.1811	10.8134	17.3857	9.86506	TCONS_00000523	scaffold1033	432263	527060	4631	ENSP00000359826	ENSG00000156504	FAM122B	yes
XLOC_000308	8.828	18.1811	10.8134	17.3857	9.86506	TCONS_00000527	scaffold1033	432263	527060	710	ENSP00000487221	ENSG00000156504	XLOC_000308	yes
XLOC_000308	8.828	18.1811	10.8134	17.3857	9.86506	TCONS_00000527	scaffold1033	432263	527060	710	ENSP00000487221	ENSG00000156504	XLOC_000308	yes
XLOC_000308	8.828	18.1811	10.8134	17.3857	9.86506	TCONS_00000527	scaffold1033	432263	527060	710	ENSP00000487221	ENSG00000156504	XLOC_000308	yes
XLOC_000308	8.828	18.1811	10.8134	17.3857	9.86506	TCONS_00000527	scaffold1033	432263	527060	710	ENSP00000359826	ENSG00000156504	XLOC_000308	yes
XLOC_000308	8.828	18.1811	10.8134	17.3857	9.86506	TCONS_00000527	scaffold1033	432263	527060	710	ENSP00000359826	ENSG00000156504	XLOC_000308	yes
XLOC_000308	8.828	18.1811	10.8134	17.3857	9.86506	TCONS_00000527	scaffold1033	432263	527060	710	ENSP00000359826	ENSG00000156504	XLOC_000308	yes
XLOC_000308	8.828	18.1811	10.8134	17.3857	9.86506	TCONS_00000524	scaffold1033	432263	527060	4400	ENSP00000487221	ENSG00000156504	XLOC_000308	yes
XLOC_000308	8.828	18.1811	10.8134	17.3857	9.86506	TCONS_00000524	scaffold1033	432263	527060	4400	ENSP00000487221	ENSG00000156504	XLOC_000308	yes
XLOC_000308	8.828	18.1811	10.8134	17.3857	9.86506	TCONS_00000524	scaffold1033	432263	527060	4400	ENSP00000487221	ENSG00000156504	XLOC_000308	yes
XLOC_000308	8.828	18.1811	10.8134	17.3857	9.86506	TCONS_00000527	scaffold1033	432263	527060	710	ENSP00000377807	ENSG00000187866	FAM122B	yes
XLOC_000308	8.828	18.1811	10.8134	17.3857	9.86506	TCONS_00000527	scaffold1033	432263	527060	710	ENSP00000377807	ENSG00000187866	FAM122B	yes
XLOC_000308	8.828	18.1811	10.8134	17.3857	9.86506	TCONS_00000527	scaffold1033	432263	527060	710	ENSP00000377807	ENSG00000187866	FAM122B	yes
XLOC_000308	8.828	18.1811	10.8134	17.3857	9.86506	TCONS_00000524	scaffold1033	432263	527060	4400	ENSP00000377807	ENSG00000187866	FAM122B	yes
XLOC_000308	8.828	18.1811	10.8134	17.3857	9.86506	TCONS_00000524	scaffold1033	432263	527060	4400	ENSP00000377807	ENSG00000187866	FAM122B	yes
XLOC_000308	8.828	18.1811	10.8134	17.3857	9.86506	TCONS_00000524	scaffold1033	432263	527060	4400	ENSP00000377807	ENSG00000187866	FAM122B	yes
XLOC_000308	8.828	18.1811	10.8134	17.3857	9.86506	TCONS_00000522	scaffold1033	432263	527060	1936	ENSP00000359826	ENSG00000156504	XLOC_000308	yes
XLOC_000308	8.828	18.1811	10.8134	17.3857	9.86506	TCONS_00000522	scaffold1033	432263	527060	1936	ENSP00000359826	ENSG00000156504	XLOC_000308	yes
XLOC_000308	8.828	18.1811	10.8134	17.3857	9.86506	TCONS_00000522	scaffold1033	432263	527060	1936	ENSP00000359826	ENSG00000156504	XLOC_000308	yes
XLOC_000308	8.828	18.1811	10.8134	17.3857	9.86506	TCONS_00000525	scaffold1033	432263	527060	5033	ENSP00000487221	ENSG00000156504	XLOC_000308	yes
XLOC_000308	8.828	18.1811	10.8134	17.3857	9.86506	TCONS_00000525	scaffold1033	432263	527060	5033	ENSP00000487221	ENSG00000156504	XLOC_000308	yes
XLOC_000308	8.828	18.1811	10.8134	17.3857	9.86506	TCONS_00000525	scaffold1033	432263	527060	5033	ENSP00000487221	ENSG00000156504	XLOC_000308	yes
XLOC_000308	8.828	18.1811	10.8134	17.3857	9.86506	TCONS_00000524	scaffold1033	432263	527060	4400	ENSP00000377807	ENSG00000187866	XLOC_000308	yes
XLOC_000308	8.828	18.1811	10.8134	17.3857	9.86506	TCONS_00000524	scaffold1033	432263	527060	4400	ENSP00000377807	ENSG00000187866	XLOC_000308	yes
XLOC_000308	8.828	18.1811	10.8134	17.3857	9.86506	TCONS_00000524	scaffold1033	432263	527060	4400	ENSP00000377807	ENSG00000187866	XLOC_000308	yes
XLOC_000308	8.828	18.1811	10.8134	17.3857	9.86506	TCONS_00000525	scaffold1033	432263	527060	5033	ENSP00000359826	ENSG00000156504	XLOC_000308	yes
XLOC_000308	8.828	18.1811	10.8134	17.3857	9.86506	TCONS_00000525	scaffold1033	432263	527060	5033	ENSP00000359826	ENSG00000156504	XLOC_000308	yes
XLOC_000308	8.828	18.1811	10.8134	17.3857	9.86506	TCONS_00000525	scaffold1033	432263	527060	5033	ENSP00000359826	ENSG00000156504	XLOC_000308	yes
XLOC_000309	6.37058	7.10701	6.75086	6.59136	6.44984	TCONS_00000530	scaffold1033	527449	632907	2601	ENSP00000359815	ENSG00000101928	MOSPD1	NO
XLOC_000309	6.37058	7.10701	6.75086	6.59136	6.44984	TCONS_00000530	scaffold1033	527449	632907	2601	ENSP00000359813	ENSG00000101928	MOSPD1	NO
XLOC_000309	6.37058	7.10701	6.75086	6.59136	6.44984	TCONS_00000530	scaffold1033	527449	632907	2601	ENSP00000359819	ENSG00000101928	MOSPD1	NO
XLOC_000309	6.37058	7.10701	6.75086	6.59136	6.44984	TCONS_00000529	scaffold1033	527449	632907	2526	ENSP00000359815	ENSG00000101928	MOSPD1	NO
XLOC_000309	6.37058	7.10701	6.75086	6.59136	6.44984	TCONS_00000529	scaffold1033	527449	632907	2526	ENSP00000359813	ENSG00000101928	MOSPD1	NO
XLOC_000309	6.37058	7.10701	6.75086	6.59136	6.44984	TCONS_00000529	scaffold1033	527449	632907	2526	ENSP00000359819	ENSG00000101928	MOSPD1	NO
XLOC_000309	6.37058	7.10701	6.75086	6.59136	6.44984	TCONS_00000531	scaffold1033	527449	632907	713	ENSP00000359815	ENSG00000101928	MOSPD1	NO
XLOC_000309	6.37058	7.10701	6.75086	6.59136	6.44984	TCONS_00000531	scaffold1033	527449	632907	713	ENSP00000359813	ENSG00000101928	MOSPD1	NO
XLOC_000309	6.37058	7.10701	6.75086	6.59136	6.44984	TCONS_00000531	scaffold1033	527449	632907	713	ENSP00000359819	ENSG00000101928	MOSPD1	NO
XLOC_000309	6.37058	7.10701	6.75086	6.59136	6.44984	TCONS_00000528	scaffold1033	527449	632907	2230	ENSP00000359815	ENSG00000101928	MOSPD1	NO
XLOC_000309	6.37058	7.10701	6.75086	6.59136	6.44984	TCONS_00000528	scaffold1033	527449	632907	2230	ENSP00000359813	ENSG00000101928	MOSPD1	NO
XLOC_000309	6.37058	7.10701	6.75086	6.59136	6.44984	TCONS_00000528	scaffold1033	527449	632907	2230	ENSP00000359819	ENSG00000101928	MOSPD1	NO
XLOC_000310	7.60176	6.09445	7.66096	7.6641	7.28223	TCONS_00000537	scaffold1033	1148455	1224455	571	ENSP00000482335	ENSG00000135525	MAP7	NO
XLOC_000310	7.60176	6.09445	7.66096	7.6641	7.28223	TCONS_00000537	scaffold1033	1148455	1224455	571	ENSP00000482335	ENSG00000135525	MAP7D3	NO
XLOC_000310	7.60176	6.09445	7.66096	7.6641	7.28223	TCONS_00000537	scaffold1033	1148455	1224455	571	ENSP00000359694	ENSG00000129680	MAP7	NO
XLOC_000310	7.60176	6.09445	7.66096	7.6641	7.28223	TCONS_00000537	scaffold1033	1148455	1224455	571	ENSP00000359694	ENSG00000129680	MAP7D3	NO
XLOC_000310	7.60176	6.09445	7.66096	7.6641	7.28223	TCONS_00000534	scaffold1033	1148455	1224455	3753	ENSP00000482335	ENSG00000135525	MAP7	NO
XLOC_000310	7.60176	6.09445	7.66096	7.6641	7.28223	TCONS_00000534	scaffold1033	1148455	1224455	3753	ENSP00000482335	ENSG00000135525	MAP7D3	NO
XLOC_000310	7.60176	6.09445	7.66096	7.6641	7.28223	TCONS_00000534	scaffold1033	1148455	1224455	3753	ENSP00000359694	ENSG00000129680	MAP7	NO
XLOC_000310	7.60176	6.09445	7.66096	7.6641	7.28223	TCONS_00000534	scaffold1033	1148455	1224455	3753	ENSP00000359694	ENSG00000129680	MAP7D3	NO
XLOC_000310	7.60176	6.09445	7.66096	7.6641	7.28223	TCONS_00000532	scaffold1033	1148455	1224455	2246	ENSP00000482335	ENSG00000135525	MAP7	NO
XLOC_000310	7.60176	6.09445	7.66096	7.6641	7.28223	TCONS_00000532	scaffold1033	1148455	1224455	2246	ENSP00000482335	ENSG00000135525	MAP7D3	NO
XLOC_000310	7.60176	6.09445	7.66096	7.6641	7.28223	TCONS_00000532	scaffold1033	1148455	1224455	2246	ENSP00000359694	ENSG00000129680	MAP7	NO
XLOC_000310	7.60176	6.09445	7.66096	7.6641	7.28223	TCONS_00000532	scaffold1033	1148455	1224455	2246	ENSP00000359694	ENSG00000129680	MAP7D3	NO
XLOC_000310	7.60176	6.09445	7.66096	7.6641	7.28223	TCONS_00000535	scaffold1033	1148455	1224455	4349	ENSP00000482335	ENSG00000135525	MAP7	NO
XLOC_000310	7.60176	6.09445	7.66096	7.6641	7.28223	TCONS_00000535	scaffold1033	1148455	1224455	4349	ENSP00000482335	ENSG00000135525	MAP7D3	NO
XLOC_000310	7.60176	6.09445	7.66096	7.6641	7.28223	TCONS_00000535	scaffold1033	1148455	1224455	4349	ENSP00000359694	ENSG00000129680	MAP7	NO
XLOC_000310	7.60176	6.09445	7.66096	7.6641	7.28223	TCONS_00000535	scaffold1033	1148455	1224455	4349	ENSP00000359694	ENSG00000129680	MAP7D3	NO
XLOC_000310	7.60176	6.09445	7.66096	7.6641	7.28223	TCONS_00000533	scaffold1033	1148455	1224455	3740	ENSP00000482335	ENSG00000135525	MAP7	NO
XLOC_000310	7.60176	6.09445	7.66096	7.6641	7.28223	TCONS_00000533	scaffold1033	1148455	1224455	3740	ENSP00000482335	ENSG00000135525	MAP7D3	NO
XLOC_000310	7.60176	6.09445	7.66096	7.6641	7.28223	TCONS_00000533	scaffold1033	1148455	1224455	3740	ENSP00000359694	ENSG00000129680	MAP7	NO
XLOC_000310	7.60176	6.09445	7.66096	7.6641	7.28223	TCONS_00000533	scaffold1033	1148455	1224455	3740	ENSP00000359694	ENSG00000129680	MAP7D3	NO
XLOC_000310	7.60176	6.09445	7.66096	7.6641	7.28223	TCONS_00000536	scaffold1033	1148455	1224455	4337	ENSP00000482335	ENSG00000135525	MAP7	NO
XLOC_000310	7.60176	6.09445	7.66096	7.6641	7.28223	TCONS_00000536	scaffold1033	1148455	1224455	4337	ENSP00000482335	ENSG00000135525	MAP7D3	NO
XLOC_000310	7.60176	6.09445	7.66096	7.6641	7.28223	TCONS_00000536	scaffold1033	1148455	1224455	4337	ENSP00000359694	ENSG00000129680	MAP7	NO
XLOC_000310	7.60176	6.09445	7.66096	7.6641	7.28223	TCONS_00000536	scaffold1033	1148455	1224455	4337	ENSP00000359694	ENSG00000129680	MAP7D3	NO
XLOC_000311	4.92544	5.37012	5.01383	4.3877	4.6065	TCONS_00000539	scaffold1033	1643778	1758729	4771	ENSP00000359656	ENSG00000129675	ARHGEF6	NO
XLOC_000311	4.92544	5.37012	5.01383	4.3877	4.6065	TCONS_00000539	scaffold1033	1643778	1758729	4771	ENSP00000250617	ENSG00000129675	ARHGEF6	NO
XLOC_000311	4.92544	5.37012	5.01383	4.3877	4.6065	TCONS_00000538	scaffold1033	1643778	1758729	4042	ENSP00000359656	ENSG00000129675	ARHGEF6	NO
XLOC_000311	4.92544	5.37012	5.01383	4.3877	4.6065	TCONS_00000538	scaffold1033	1643778	1758729	4042	ENSP00000250617	ENSG00000129675	ARHGEF6	NO
XLOC_000311	4.92544	5.37012	5.01383	4.3877	4.6065	TCONS_00000541	scaffold1033	1643778	1758729	4851	ENSP00000359656	ENSG00000129675	ARHGEF6	NO
XLOC_000311	4.92544	5.37012	5.01383	4.3877	4.6065	TCONS_00000541	scaffold1033	1643778	1758729	4851	ENSP00000250617	ENSG00000129675	ARHGEF6	NO
XLOC_000311	4.92544	5.37012	5.01383	4.3877	4.6065	TCONS_00000540	scaffold1033	1643778	1758729	5062	ENSP00000359656	ENSG00000129675	ARHGEF6	NO
XLOC_000311	4.92544	5.37012	5.01383	4.3877	4.6065	TCONS_00000540	scaffold1033	1643778	1758729	5062	ENSP00000250617	ENSG00000129675	ARHGEF6	NO
XLOC_000312	52.1555	54.1811	51.8354	54.0074	55.2755	TCONS_00000543	scaffold1033	1792112	1803528	4034	ENSP00000405117	ENSG00000147274	RBMX	NO
XLOC_000312	52.1555	54.1811	51.8354	54.0074	55.2755	TCONS_00000542	scaffold1033	1792112	1803528	4184	ENSP00000405117	ENSG00000147274	RBMX	NO
XLOC_000312	52.1555	54.1811	51.8354	54.0074	55.2755	TCONS_00000544	scaffold1033	1792112	1803528	4165	ENSP00000405117	ENSG00000147274	RBMX	NO
XLOC_000313	39.07	38.974	25.5972	34.4938	42.8714	TCONS_00000545	scaffold1033	106446	106663	217	NA	NA	XLOC_000313	NO
XLOC_000314	1.33267	1.41741	1.17655	1.34075	1.2337	TCONS_00000546	scaffold1033	129403	131819	2416	NA	NA	XLOC_000314	NO
XLOC_000315	3.76568	4.40162	3.94262	4.2595	3.42036	TCONS_00000547	scaffold1033	133385	134823	1438	NA	NA	XLOC_000315	NO
XLOC_000316	0	302.041	0	266.091	0.793586	TCONS_00000548	scaffold1033	159014	159236	222	NA	NA	XLOC_000316	yes
XLOC_000316	0	302.041	0	266.091	0.793586	TCONS_00000548	scaffold1033	159014	159236	222	NA	NA	XLOC_000316	yes
XLOC_000316	0	302.041	0	266.091	0.793586	TCONS_00000548	scaffold1033	159014	159236	222	NA	NA	XLOC_000316	yes
XLOC_000316	0	302.041	0	266.091	0.793586	TCONS_00000548	scaffold1033	159014	159236	222	NA	NA	XLOC_000316	yes
XLOC_000317	17.1464	17.3601	17.4339	16.8824	18.3661	TCONS_00000549	scaffold1033	250710	251499	789	NA	NA	XLOC_000317	NO
XLOC_000318	1.34515	2.77214	1.25167	2.48426	1.66317	TCONS_00000550	scaffold1033	431536	432129	593	NA	NA	XLOC_000318	NO
XLOC_000319	1.19183	1.80782	0.90893	0.981106	1.26296	TCONS_00000551	scaffold1033	432263	527060	879	NA	NA	XLOC_000319	NO
XLOC_000320	0.976164	0.954483	1.32624	1.13429	0.429183	TCONS_00000552	scaffold1033	432263	527060	603	NA	NA	XLOC_000320	NO
XLOC_000321	1.53873	1.87089	1.20334	1.73325	1.23566	TCONS_00000553	scaffold1033	432263	527060	723	NA	NA	XLOC_000321	NO
XLOC_000322	1.7692	1.06879	0.861659	0.878155	1.70941	TCONS_00000554	scaffold1033	432263	527060	850	NA	NA	XLOC_000322	NO
XLOC_000323	1.57658	1.8844	1.24926	1.58541	1.45259	TCONS_00000555	scaffold1033	432263	527060	2147	NA	NA	XLOC_000323	NO
XLOC_000324	1.08783	1.177	0.711261	2.65184	0.356544	TCONS_00000556	scaffold1033	432263	527060	573	NA	NA	XLOC_000324	NO
XLOC_000325	2.10035	1.43979	0.952841	1.51775	1.54359	TCONS_00000557	scaffold1033	432263	527060	621	NA	NA	XLOC_000325	NO
XLOC_000326	1.48269	1.63613	0.976628	2.22914	1.20703	TCONS_00000558	scaffold1033	432263	527060	842	ENSP00000421480	ENSG00000168743	NPNT	NO
XLOC_000327	1.7299	1.54379	0.800702	2.48864	1.65305	TCONS_00000559	scaffold1033	432263	527060	656	NA	NA	XLOC_000327	NO
XLOC_000328	2.23231	2.22379	2.18069	2.87174	1.63795	TCONS_00000560	scaffold1033	527449	632907	958	NA	NA	XLOC_000328	NO
XLOC_000329	0.659377	1.34533	0.931562	1.33861	0.913605	TCONS_00000561	scaffold1033	1144200	1145641	1441	NA	NA	XLOC_000329	NO
XLOC_000330	1.10755	1.16408	1.22193	0.692502	0.722623	TCONS_00000562	scaffold1033	1148455	1224455	759	NA	NA	XLOC_000330	NO
XLOC_000331	0.986753	1.38694	1.37564	1.30759	1.22009	TCONS_00000563	scaffold1033	1148455	1224455	1085	NA	NA	XLOC_000331	NO
XLOC_000332	2.4939	2.11006	1.31943	2.08694	2.034	TCONS_00000564	scaffold1033	1643778	1758729	650	NA	NA	XLOC_000332	NO
XLOC_000333	0.870223	1.40433	0.843903	1.38573	0.955559	TCONS_00000565	scaffold1033	2019645	2020385	740	NA	NA	XLOC_000333	NO
XLOC_000334	1.14268	1.33785	1.63062	1.30776	1.27095	TCONS_00000566	scaffold1033	2022813	2023676	863	NA	NA	XLOC_000334	NO
XLOC_000335	1.03785	1.24725	1.28569	1.53165	0.97978	TCONS_00000567	scaffold1033	2027591	2028663	1072	NA	NA	XLOC_000335	NO
XLOC_000336	1.21581	1.40133	0.749066	1.49883	0.785651	TCONS_00000568	scaffold1033	2031392	2032029	637	NA	NA	XLOC_000336	NO
XLOC_000337	2.28602	2.44654	1.93794	1.99793	2.05091	TCONS_00000569	scaffold104	2249504	2337568	4717	ENSP00000263642	ENSG00000115267	IFIH1	NO
XLOC_000338	10.4893	11.3919	12.4619	13.55	13.1999	TCONS_00000574	scaffold104	2374306	2464933	2600	ENSP00000188790	ENSG00000078098	FAP	NO
XLOC_000338	10.4893	11.3919	12.4619	13.55	13.1999	TCONS_00000574	scaffold104	2374306	2464933	2600	ENSP00000485844	ENSG00000078098	FAP	NO
XLOC_000338	10.4893	11.3919	12.4619	13.55	13.1999	TCONS_00000574	scaffold104	2374306	2464933	2600	ENSP00000411391	ENSG00000078098	FAP	NO
XLOC_000338	10.4893	11.3919	12.4619	13.55	13.1999	TCONS_00000573	scaffold104	2374306	2464933	2655	ENSP00000188790	ENSG00000078098	FAP	NO
XLOC_000338	10.4893	11.3919	12.4619	13.55	13.1999	TCONS_00000573	scaffold104	2374306	2464933	2655	ENSP00000485844	ENSG00000078098	FAP	NO
XLOC_000338	10.4893	11.3919	12.4619	13.55	13.1999	TCONS_00000573	scaffold104	2374306	2464933	2655	ENSP00000411391	ENSG00000078098	FAP	NO
XLOC_000338	10.4893	11.3919	12.4619	13.55	13.1999	TCONS_00000571	scaffold104	2374306	2464933	2625	ENSP00000188790	ENSG00000078098	FAP	NO
XLOC_000338	10.4893	11.3919	12.4619	13.55	13.1999	TCONS_00000571	scaffold104	2374306	2464933	2625	ENSP00000485844	ENSG00000078098	FAP	NO
XLOC_000338	10.4893	11.3919	12.4619	13.55	13.1999	TCONS_00000571	scaffold104	2374306	2464933	2625	ENSP00000411391	ENSG00000078098	FAP	NO
XLOC_000338	10.4893	11.3919	12.4619	13.55	13.1999	TCONS_00000570	scaffold104	2374306	2464933	1414	ENSP00000188790	ENSG00000078098	FAP	NO
XLOC_000338	10.4893	11.3919	12.4619	13.55	13.1999	TCONS_00000570	scaffold104	2374306	2464933	1414	ENSP00000485844	ENSG00000078098	FAP	NO
XLOC_000338	10.4893	11.3919	12.4619	13.55	13.1999	TCONS_00000570	scaffold104	2374306	2464933	1414	ENSP00000411391	ENSG00000078098	FAP	NO
XLOC_000338	10.4893	11.3919	12.4619	13.55	13.1999	TCONS_00000576	scaffold104	2374306	2464933	3577	ENSP00000188790	ENSG00000078098	FAP	NO
XLOC_000338	10.4893	11.3919	12.4619	13.55	13.1999	TCONS_00000576	scaffold104	2374306	2464933	3577	ENSP00000485844	ENSG00000078098	FAP	NO
XLOC_000338	10.4893	11.3919	12.4619	13.55	13.1999	TCONS_00000576	scaffold104	2374306	2464933	3577	ENSP00000411391	ENSG00000078098	FAP	NO
XLOC_000338	10.4893	11.3919	12.4619	13.55	13.1999	TCONS_00000577	scaffold104	2374306	2464933	1767	ENSP00000188790	ENSG00000078098	FAP	NO
XLOC_000338	10.4893	11.3919	12.4619	13.55	13.1999	TCONS_00000577	scaffold104	2374306	2464933	1767	ENSP00000485844	ENSG00000078098	FAP	NO
XLOC_000338	10.4893	11.3919	12.4619	13.55	13.1999	TCONS_00000577	scaffold104	2374306	2464933	1767	ENSP00000411391	ENSG00000078098	FAP	NO
XLOC_000338	10.4893	11.3919	12.4619	13.55	13.1999	TCONS_00000572	scaffold104	2374306	2464933	2780	ENSP00000188790	ENSG00000078098	FAP	NO
XLOC_000338	10.4893	11.3919	12.4619	13.55	13.1999	TCONS_00000572	scaffold104	2374306	2464933	2780	ENSP00000485844	ENSG00000078098	FAP	NO
XLOC_000338	10.4893	11.3919	12.4619	13.55	13.1999	TCONS_00000572	scaffold104	2374306	2464933	2780	ENSP00000411391	ENSG00000078098	FAP	NO
XLOC_000338	10.4893	11.3919	12.4619	13.55	13.1999	TCONS_00000575	scaffold104	2374306	2464933	2421	ENSP00000188790	ENSG00000078098	FAP	NO
XLOC_000338	10.4893	11.3919	12.4619	13.55	13.1999	TCONS_00000575	scaffold104	2374306	2464933	2421	ENSP00000485844	ENSG00000078098	FAP	NO
XLOC_000338	10.4893	11.3919	12.4619	13.55	13.1999	TCONS_00000575	scaffold104	2374306	2464933	2421	ENSP00000411391	ENSG00000078098	FAP	NO
XLOC_000339	28.4039	28.165	26.2821	29.5328	28.1845	TCONS_00000581	scaffold104	4316196	4582180	1581	ENSP00000294904	ENSG00000153250	RBMS1	NO
XLOC_000339	28.4039	28.165	26.2821	29.5328	28.1845	TCONS_00000581	scaffold104	4316196	4582180	1581	ENSP00000376508	ENSG00000153250	RBMS1	NO
XLOC_000339	28.4039	28.165	26.2821	29.5328	28.1845	TCONS_00000579	scaffold104	4316196	4582180	1868	ENSP00000294904	ENSG00000153250	RBMS1	NO
XLOC_000339	28.4039	28.165	26.2821	29.5328	28.1845	TCONS_00000579	scaffold104	4316196	4582180	1868	ENSP00000376508	ENSG00000153250	RBMS1	NO
XLOC_000339	28.4039	28.165	26.2821	29.5328	28.1845	TCONS_00000578	scaffold104	4316196	4582180	10535	ENSP00000294904	ENSG00000153250	RBMS1	NO
XLOC_000339	28.4039	28.165	26.2821	29.5328	28.1845	TCONS_00000578	scaffold104	4316196	4582180	10535	ENSP00000376508	ENSG00000153250	RBMS1	NO
XLOC_000339	28.4039	28.165	26.2821	29.5328	28.1845	TCONS_00000580	scaffold104	4316196	4582180	10229	ENSP00000294904	ENSG00000153250	RBMS1	NO
XLOC_000339	28.4039	28.165	26.2821	29.5328	28.1845	TCONS_00000580	scaffold104	4316196	4582180	10229	ENSP00000376508	ENSG00000153250	RBMS1	NO
XLOC_000340	3.75591	4.03153	3.77534	2.95907	3.31456	TCONS_00000583	scaffold104	4725687	4817958	5022	ENSP00000386828	ENSG00000115221	LOC100505984	NO
XLOC_000340	3.75591	4.03153	3.77534	2.95907	3.31456	TCONS_00000583	scaffold104	4725687	4817958	5022	ENSP00000386828	ENSG00000115221	ITGB6	NO
XLOC_000340	3.75591	4.03153	3.77534	2.95907	3.31456	TCONS_00000583	scaffold104	4725687	4817958	5022	ENSP00000386367	ENSG00000115221	LOC100505984	NO
XLOC_000340	3.75591	4.03153	3.77534	2.95907	3.31456	TCONS_00000583	scaffold104	4725687	4817958	5022	ENSP00000386367	ENSG00000115221	ITGB6	NO
XLOC_000340	3.75591	4.03153	3.77534	2.95907	3.31456	TCONS_00000584	scaffold104	4725687	4817958	5019	ENSP00000386828	ENSG00000115221	LOC100505984	NO
XLOC_000340	3.75591	4.03153	3.77534	2.95907	3.31456	TCONS_00000584	scaffold104	4725687	4817958	5019	ENSP00000386828	ENSG00000115221	ITGB6	NO
XLOC_000340	3.75591	4.03153	3.77534	2.95907	3.31456	TCONS_00000584	scaffold104	4725687	4817958	5019	ENSP00000386367	ENSG00000115221	LOC100505984	NO
XLOC_000340	3.75591	4.03153	3.77534	2.95907	3.31456	TCONS_00000584	scaffold104	4725687	4817958	5019	ENSP00000386367	ENSG00000115221	ITGB6	NO
XLOC_000340	3.75591	4.03153	3.77534	2.95907	3.31456	TCONS_00000582	scaffold104	4725687	4817958	918	ENSP00000386828	ENSG00000115221	LOC100505984	NO
XLOC_000340	3.75591	4.03153	3.77534	2.95907	3.31456	TCONS_00000582	scaffold104	4725687	4817958	918	ENSP00000386828	ENSG00000115221	ITGB6	NO
XLOC_000340	3.75591	4.03153	3.77534	2.95907	3.31456	TCONS_00000582	scaffold104	4725687	4817958	918	ENSP00000386367	ENSG00000115221	LOC100505984	NO
XLOC_000340	3.75591	4.03153	3.77534	2.95907	3.31456	TCONS_00000582	scaffold104	4725687	4817958	918	ENSP00000386367	ENSG00000115221	ITGB6	NO
XLOC_000341	10.3928	9.04138	10.5982	11.9324	11.2767	TCONS_00000586	scaffold104	4833760	4971784	1828	ENSP00000376524	ENSG00000153246	PLA2R1	NO
XLOC_000341	10.3928	9.04138	10.5982	11.9324	11.2767	TCONS_00000588	scaffold104	4833760	4971784	4349	ENSP00000376524	ENSG00000153246	PLA2R1	NO
XLOC_000341	10.3928	9.04138	10.5982	11.9324	11.2767	TCONS_00000590	scaffold104	4833760	4971784	3406	ENSP00000376524	ENSG00000153246	PLA2R1	NO
XLOC_000341	10.3928	9.04138	10.5982	11.9324	11.2767	TCONS_00000593	scaffold104	4833760	4971784	416	ENSP00000376524	ENSG00000153246	PLA2R1	NO
XLOC_000341	10.3928	9.04138	10.5982	11.9324	11.2767	TCONS_00000594	scaffold104	4833760	4971784	2690	ENSP00000376524	ENSG00000153246	PLA2R1	NO
XLOC_000341	10.3928	9.04138	10.5982	11.9324	11.2767	TCONS_00000589	scaffold104	4833760	4971784	4216	ENSP00000376524	ENSG00000153246	PLA2R1	NO
XLOC_000341	10.3928	9.04138	10.5982	11.9324	11.2767	TCONS_00000595	scaffold104	4833760	4971784	751	ENSP00000376524	ENSG00000153246	PLA2R1	NO
XLOC_000341	10.3928	9.04138	10.5982	11.9324	11.2767	TCONS_00000585	scaffold104	4833760	4971784	1855	ENSP00000376524	ENSG00000153246	PLA2R1	NO
XLOC_000341	10.3928	9.04138	10.5982	11.9324	11.2767	TCONS_00000587	scaffold104	4833760	4971784	4623	ENSP00000376524	ENSG00000153246	PLA2R1	NO
XLOC_000341	10.3928	9.04138	10.5982	11.9324	11.2767	TCONS_00000592	scaffold104	4833760	4971784	2008	ENSP00000376524	ENSG00000153246	PLA2R1	NO
XLOC_000341	10.3928	9.04138	10.5982	11.9324	11.2767	TCONS_00000591	scaffold104	4833760	4971784	1322	ENSP00000376524	ENSG00000153246	PLA2R1	NO
XLOC_000342	2.12934	2.58142	2.44942	2.96705	2.58862	TCONS_00000596	scaffold104	4971991	4982256	8636	ENSP00000283243	ENSG00000153246	PLA2R1	NO
XLOC_000343	4.11953	3.99574	4.83566	4.36022	5.36708	TCONS_00000597	scaffold104	5055375	5128689	2527	ENSP00000263636	ENSG00000054219	LY75	NO
XLOC_000343	4.11953	3.99574	4.83566	4.36022	5.36708	TCONS_00000597	scaffold104	5055375	5128689	2527	ENSP00000263636	ENSG00000054219	LY75-CD302	NO
XLOC_000343	4.11953	3.99574	4.83566	4.36022	5.36708	TCONS_00000597	scaffold104	5055375	5128689	2527	ENSP00000421035	ENSG00000248672	LY75	NO
XLOC_000343	4.11953	3.99574	4.83566	4.36022	5.36708	TCONS_00000597	scaffold104	5055375	5128689	2527	ENSP00000421035	ENSG00000248672	LY75-CD302	NO
XLOC_000343	4.11953	3.99574	4.83566	4.36022	5.36708	TCONS_00000599	scaffold104	5055375	5128689	2685	ENSP00000263636	ENSG00000054219	LY75	NO
XLOC_000343	4.11953	3.99574	4.83566	4.36022	5.36708	TCONS_00000599	scaffold104	5055375	5128689	2685	ENSP00000263636	ENSG00000054219	LY75-CD302	NO
XLOC_000343	4.11953	3.99574	4.83566	4.36022	5.36708	TCONS_00000599	scaffold104	5055375	5128689	2685	ENSP00000421035	ENSG00000248672	LY75	NO
XLOC_000343	4.11953	3.99574	4.83566	4.36022	5.36708	TCONS_00000599	scaffold104	5055375	5128689	2685	ENSP00000421035	ENSG00000248672	LY75-CD302	NO
XLOC_000343	4.11953	3.99574	4.83566	4.36022	5.36708	TCONS_00000598	scaffold104	5055375	5128689	2529	ENSP00000263636	ENSG00000054219	LY75	NO
XLOC_000343	4.11953	3.99574	4.83566	4.36022	5.36708	TCONS_00000598	scaffold104	5055375	5128689	2529	ENSP00000263636	ENSG00000054219	LY75-CD302	NO
XLOC_000343	4.11953	3.99574	4.83566	4.36022	5.36708	TCONS_00000598	scaffold104	5055375	5128689	2529	ENSP00000421035	ENSG00000248672	LY75	NO
XLOC_000343	4.11953	3.99574	4.83566	4.36022	5.36708	TCONS_00000598	scaffold104	5055375	5128689	2529	ENSP00000421035	ENSG00000248672	LY75-CD302	NO
XLOC_000344	3.32988	3.288	4.04034	3.97126	4.62757	TCONS_00000600	scaffold104	5136664	5175802	3885	ENSP00000263636	ENSG00000054219	LY75	NO
XLOC_000345	6.05445	6.99165	6.80314	6.68333	6.20063	TCONS_00000602	scaffold104	5188063	5292981	6017	ENSP00000259053	ENSG00000241399	CD302	NO
XLOC_000345	6.05445	6.99165	6.80314	6.68333	6.20063	TCONS_00000602	scaffold104	5188063	5292981	6017	ENSP00000394301	ENSG00000241399	CD302	NO
XLOC_000345	6.05445	6.99165	6.80314	6.68333	6.20063	TCONS_00000601	scaffold104	5188063	5292981	1028	ENSP00000259053	ENSG00000241399	CD302	NO
XLOC_000345	6.05445	6.99165	6.80314	6.68333	6.20063	TCONS_00000601	scaffold104	5188063	5292981	1028	ENSP00000394301	ENSG00000241399	CD302	NO
XLOC_000345	6.05445	6.99165	6.80314	6.68333	6.20063	TCONS_00000603	scaffold104	5188063	5292981	8913	ENSP00000259053	ENSG00000241399	CD302	NO
XLOC_000345	6.05445	6.99165	6.80314	6.68333	6.20063	TCONS_00000603	scaffold104	5188063	5292981	8913	ENSP00000394301	ENSG00000241399	CD302	NO
XLOC_000345	6.05445	6.99165	6.80314	6.68333	6.20063	TCONS_00000604	scaffold104	5188063	5292981	9056	ENSP00000259053	ENSG00000241399	CD302	NO
XLOC_000345	6.05445	6.99165	6.80314	6.68333	6.20063	TCONS_00000604	scaffold104	5188063	5292981	9056	ENSP00000394301	ENSG00000241399	CD302	NO
XLOC_000346	29.9732	33.2859	30.2893	34.5416	34.7495	TCONS_00000607	scaffold104	5424989	5785274	15535	ENSP00000376533	ENSG00000123636	BAZ2B	NO
XLOC_000346	29.9732	33.2859	30.2893	34.5416	34.7495	TCONS_00000607	scaffold104	5424989	5785274	15535	ENSP00000339670	ENSG00000123636	BAZ2B	NO
XLOC_000346	29.9732	33.2859	30.2893	34.5416	34.7495	TCONS_00000608	scaffold104	5424989	5785274	3862	ENSP00000376533	ENSG00000123636	BAZ2B	NO
XLOC_000346	29.9732	33.2859	30.2893	34.5416	34.7495	TCONS_00000608	scaffold104	5424989	5785274	3862	ENSP00000339670	ENSG00000123636	BAZ2B	NO
XLOC_000346	29.9732	33.2859	30.2893	34.5416	34.7495	TCONS_00000605	scaffold104	5424989	5785274	15706	ENSP00000376533	ENSG00000123636	BAZ2B	NO
XLOC_000346	29.9732	33.2859	30.2893	34.5416	34.7495	TCONS_00000605	scaffold104	5424989	5785274	15706	ENSP00000339670	ENSG00000123636	BAZ2B	NO
XLOC_000346	29.9732	33.2859	30.2893	34.5416	34.7495	TCONS_00000609	scaffold104	5424989	5785274	4051	ENSP00000376533	ENSG00000123636	BAZ2B	NO
XLOC_000346	29.9732	33.2859	30.2893	34.5416	34.7495	TCONS_00000609	scaffold104	5424989	5785274	4051	ENSP00000339670	ENSG00000123636	BAZ2B	NO
XLOC_000346	29.9732	33.2859	30.2893	34.5416	34.7495	TCONS_00000606	scaffold104	5424989	5785274	15864	ENSP00000376533	ENSG00000123636	BAZ2B	NO
XLOC_000346	29.9732	33.2859	30.2893	34.5416	34.7495	TCONS_00000606	scaffold104	5424989	5785274	15864	ENSP00000339670	ENSG00000123636	BAZ2B	NO
XLOC_000346	29.9732	33.2859	30.2893	34.5416	34.7495	TCONS_00000611	scaffold104	5424989	5785274	2086	ENSP00000376533	ENSG00000123636	BAZ2B	NO
XLOC_000346	29.9732	33.2859	30.2893	34.5416	34.7495	TCONS_00000611	scaffold104	5424989	5785274	2086	ENSP00000339670	ENSG00000123636	BAZ2B	NO
XLOC_000346	29.9732	33.2859	30.2893	34.5416	34.7495	TCONS_00000610	scaffold104	5424989	5785274	2432	ENSP00000376533	ENSG00000123636	BAZ2B	NO
XLOC_000346	29.9732	33.2859	30.2893	34.5416	34.7495	TCONS_00000610	scaffold104	5424989	5785274	2432	ENSP00000339670	ENSG00000123636	BAZ2B	NO
XLOC_000346	29.9732	33.2859	30.2893	34.5416	34.7495	TCONS_00000612	scaffold104	5424989	5785274	13069	ENSP00000376533	ENSG00000123636	BAZ2B	NO
XLOC_000346	29.9732	33.2859	30.2893	34.5416	34.7495	TCONS_00000612	scaffold104	5424989	5785274	13069	ENSP00000339670	ENSG00000123636	BAZ2B	NO
XLOC_000347	3.85542	4.08667	3.81132	4.14325	3.91264	TCONS_00000615	scaffold104	5791490	6126243	7076	ENSP00000387078	ENSG00000196151	WDSUB1	NO
XLOC_000347	3.85542	4.08667	3.81132	4.14325	3.91264	TCONS_00000613	scaffold104	5791490	6126243	8123	ENSP00000387078	ENSG00000196151	WDSUB1	NO
XLOC_000347	3.85542	4.08667	3.81132	4.14325	3.91264	TCONS_00000614	scaffold104	5791490	6126243	8120	ENSP00000387078	ENSG00000196151	WDSUB1	NO
XLOC_000348	11.5961	11.3514	11.2804	11.1776	10.1727	TCONS_00000617	scaffold104	7333945	7492187	2858	ENSP00000405004	ENSG00000115170	ACVR1	NO
XLOC_000348	11.5961	11.3514	11.2804	11.1776	10.1727	TCONS_00000616	scaffold104	7333945	7492187	3367	ENSP00000405004	ENSG00000115170	ACVR1	NO
XLOC_000349	43.5333	37.6058	37.3461	42.5397	40.2833	TCONS_00000618	scaffold104	9489815	9492652	2776	ENSP00000304669	ENSG00000044115	CTNNA1	NO
XLOC_000350	28.1715	33.1158	29.5639	30.839	28.9266	TCONS_00000623	scaffold104	12014579	12126968	8462	ENSP00000386458	ENSG00000196504	PRPF40A	NO
XLOC_000350	28.1715	33.1158	29.5639	30.839	28.9266	TCONS_00000626	scaffold104	12014579	12126968	404	ENSP00000386458	ENSG00000196504	PRPF40A	NO
XLOC_000350	28.1715	33.1158	29.5639	30.839	28.9266	TCONS_00000622	scaffold104	12014579	12126968	8408	ENSP00000386458	ENSG00000196504	PRPF40A	NO
XLOC_000350	28.1715	33.1158	29.5639	30.839	28.9266	TCONS_00000629	scaffold104	12014579	12126968	7576	ENSP00000386458	ENSG00000196504	PRPF40A	NO
XLOC_000350	28.1715	33.1158	29.5639	30.839	28.9266	TCONS_00000620	scaffold104	12014579	12126968	23093	ENSP00000386458	ENSG00000196504	PRPF40A	NO
XLOC_000350	28.1715	33.1158	29.5639	30.839	28.9266	TCONS_00000621	scaffold104	12014579	12126968	8450	ENSP00000386458	ENSG00000196504	PRPF40A	NO
XLOC_000350	28.1715	33.1158	29.5639	30.839	28.9266	TCONS_00000619	scaffold104	12014579	12126968	16819	ENSP00000386458	ENSG00000196504	PRPF40A	NO
XLOC_000350	28.1715	33.1158	29.5639	30.839	28.9266	TCONS_00000627	scaffold104	12014579	12126968	302	ENSP00000386458	ENSG00000196504	PRPF40A	NO
XLOC_000350	28.1715	33.1158	29.5639	30.839	28.9266	TCONS_00000625	scaffold104	12014579	12126968	9075	ENSP00000386458	ENSG00000196504	PRPF40A	NO
XLOC_000350	28.1715	33.1158	29.5639	30.839	28.9266	TCONS_00000624	scaffold104	12014579	12126968	1259	ENSP00000386458	ENSG00000196504	PRPF40A	NO
XLOC_000350	28.1715	33.1158	29.5639	30.839	28.9266	TCONS_00000628	scaffold104	12014579	12126968	2134	ENSP00000386458	ENSG00000196504	PRPF40A	NO
XLOC_000351	10.6082	10.7231	10.1326	11.851	11.5953	TCONS_00000632	scaffold104	12687763	12736449	3841	ENSP00000263904	ENSG00000115145	STAM2	NO
XLOC_000351	10.6082	10.7231	10.1326	11.851	11.5953	TCONS_00000630	scaffold104	12687763	12736449	4407	ENSP00000263904	ENSG00000115145	STAM2	NO
XLOC_000351	10.6082	10.7231	10.1326	11.851	11.5953	TCONS_00000631	scaffold104	12687763	12736449	4330	ENSP00000263904	ENSG00000115145	STAM2	NO
XLOC_000352	10.7391	10.3181	11.1296	10.6441	10.2496	TCONS_00000633	scaffold104	13105184	13137252	7886	ENSP00000295087	ENSG00000162980	ARL5A	NO
XLOC_000352	10.7391	10.3181	11.1296	10.6441	10.2496	TCONS_00000634	scaffold104	13105184	13137252	7867	ENSP00000295087	ENSG00000162980	ARL5A	NO
XLOC_000352	10.7391	10.3181	11.1296	10.6441	10.2496	TCONS_00000635	scaffold104	13105184	13137252	10903	ENSP00000295087	ENSG00000162980	ARL5A	NO
XLOC_000352	10.7391	10.3181	11.1296	10.6441	10.2496	TCONS_00000636	scaffold104	13105184	13137252	7701	ENSP00000295087	ENSG00000162980	ARL5A	NO
XLOC_000353	34.6474	47.5201	26.4663	30.5245	28.0831	TCONS_00000655	scaffold104	13200119	13459515	14238	ENSP00000386259	ENSG00000183091	NEB	yes
XLOC_000353	34.6474	47.5201	26.4663	30.5245	28.0831	TCONS_00000655	scaffold104	13200119	13459515	14238	ENSP00000386259	ENSG00000183091	NEB	yes
XLOC_000353	34.6474	47.5201	26.4663	30.5245	28.0831	TCONS_00000655	scaffold104	13200119	13459515	14238	ENSP00000386259	ENSG00000183091	NEB	yes
XLOC_000353	34.6474	47.5201	26.4663	30.5245	28.0831	TCONS_00000652	scaffold104	13200119	13459515	20520	ENSP00000386259	ENSG00000183091	NEB	yes
XLOC_000353	34.6474	47.5201	26.4663	30.5245	28.0831	TCONS_00000652	scaffold104	13200119	13459515	20520	ENSP00000386259	ENSG00000183091	NEB	yes
XLOC_000353	34.6474	47.5201	26.4663	30.5245	28.0831	TCONS_00000652	scaffold104	13200119	13459515	20520	ENSP00000386259	ENSG00000183091	NEB	yes
XLOC_000353	34.6474	47.5201	26.4663	30.5245	28.0831	TCONS_00000644	scaffold104	13200119	13459515	22880	ENSP00000172853	ENSG00000183091	NEB	yes
XLOC_000353	34.6474	47.5201	26.4663	30.5245	28.0831	TCONS_00000644	scaffold104	13200119	13459515	22880	ENSP00000172853	ENSG00000183091	NEB	yes
XLOC_000353	34.6474	47.5201	26.4663	30.5245	28.0831	TCONS_00000644	scaffold104	13200119	13459515	22880	ENSP00000172853	ENSG00000183091	NEB	yes
XLOC_000353	34.6474	47.5201	26.4663	30.5245	28.0831	TCONS_00000649	scaffold104	13200119	13459515	20469	ENSP00000386259	ENSG00000183091	NEB	yes
XLOC_000353	34.6474	47.5201	26.4663	30.5245	28.0831	TCONS_00000649	scaffold104	13200119	13459515	20469	ENSP00000386259	ENSG00000183091	NEB	yes
XLOC_000353	34.6474	47.5201	26.4663	30.5245	28.0831	TCONS_00000649	scaffold104	13200119	13459515	20469	ENSP00000386259	ENSG00000183091	NEB	yes
XLOC_000353	34.6474	47.5201	26.4663	30.5245	28.0831	TCONS_00000653	scaffold104	13200119	13459515	21354	ENSP00000380498	ENSG00000183091	NEB	yes
XLOC_000353	34.6474	47.5201	26.4663	30.5245	28.0831	TCONS_00000653	scaffold104	13200119	13459515	21354	ENSP00000380498	ENSG00000183091	NEB	yes
XLOC_000353	34.6474	47.5201	26.4663	30.5245	28.0831	TCONS_00000653	scaffold104	13200119	13459515	21354	ENSP00000380498	ENSG00000183091	NEB	yes
XLOC_000353	34.6474	47.5201	26.4663	30.5245	28.0831	TCONS_00000638	scaffold104	13200119	13459515	21505	ENSP00000380498	ENSG00000183091	NEB	yes
XLOC_000353	34.6474	47.5201	26.4663	30.5245	28.0831	TCONS_00000638	scaffold104	13200119	13459515	21505	ENSP00000380498	ENSG00000183091	NEB	yes
XLOC_000353	34.6474	47.5201	26.4663	30.5245	28.0831	TCONS_00000638	scaffold104	13200119	13459515	21505	ENSP00000380498	ENSG00000183091	NEB	yes
XLOC_000353	34.6474	47.5201	26.4663	30.5245	28.0831	TCONS_00000652	scaffold104	13200119	13459515	20520	ENSP00000416578	ENSG00000183091	NEB	yes
XLOC_000353	34.6474	47.5201	26.4663	30.5245	28.0831	TCONS_00000652	scaffold104	13200119	13459515	20520	ENSP00000416578	ENSG00000183091	NEB	yes
XLOC_000353	34.6474	47.5201	26.4663	30.5245	28.0831	TCONS_00000652	scaffold104	13200119	13459515	20520	ENSP00000416578	ENSG00000183091	NEB	yes
XLOC_000353	34.6474	47.5201	26.4663	30.5245	28.0831	TCONS_00000651	scaffold104	13200119	13459515	21528	ENSP00000172853	ENSG00000183091	NEB	yes
XLOC_000353	34.6474	47.5201	26.4663	30.5245	28.0831	TCONS_00000651	scaffold104	13200119	13459515	21528	ENSP00000172853	ENSG00000183091	NEB	yes
XLOC_000353	34.6474	47.5201	26.4663	30.5245	28.0831	TCONS_00000651	scaffold104	13200119	13459515	21528	ENSP00000172853	ENSG00000183091	NEB	yes
XLOC_000353	34.6474	47.5201	26.4663	30.5245	28.0831	TCONS_00000640	scaffold104	13200119	13459515	22058	ENSP00000386259	ENSG00000183091	NEB	yes
XLOC_000353	34.6474	47.5201	26.4663	30.5245	28.0831	TCONS_00000640	scaffold104	13200119	13459515	22058	ENSP00000386259	ENSG00000183091	NEB	yes
XLOC_000353	34.6474	47.5201	26.4663	30.5245	28.0831	TCONS_00000640	scaffold104	13200119	13459515	22058	ENSP00000386259	ENSG00000183091	NEB	yes
XLOC_000353	34.6474	47.5201	26.4663	30.5245	28.0831	TCONS_00000647	scaffold104	13200119	13459515	8383	ENSP00000172853	ENSG00000183091	NEB	yes
XLOC_000353	34.6474	47.5201	26.4663	30.5245	28.0831	TCONS_00000647	scaffold104	13200119	13459515	8383	ENSP00000172853	ENSG00000183091	NEB	yes
XLOC_000353	34.6474	47.5201	26.4663	30.5245	28.0831	TCONS_00000647	scaffold104	13200119	13459515	8383	ENSP00000172853	ENSG00000183091	NEB	yes
XLOC_000353	34.6474	47.5201	26.4663	30.5245	28.0831	TCONS_00000650	scaffold104	13200119	13459515	22206	ENSP00000380498	ENSG00000183091	NEB	yes
XLOC_000353	34.6474	47.5201	26.4663	30.5245	28.0831	TCONS_00000650	scaffold104	13200119	13459515	22206	ENSP00000380498	ENSG00000183091	NEB	yes
XLOC_000353	34.6474	47.5201	26.4663	30.5245	28.0831	TCONS_00000650	scaffold104	13200119	13459515	22206	ENSP00000380498	ENSG00000183091	NEB	yes
XLOC_000353	34.6474	47.5201	26.4663	30.5245	28.0831	TCONS_00000657	scaffold104	13200119	13459515	11266	ENSP00000172853	ENSG00000183091	NEB	yes
XLOC_000353	34.6474	47.5201	26.4663	30.5245	28.0831	TCONS_00000657	scaffold104	13200119	13459515	11266	ENSP00000172853	ENSG00000183091	NEB	yes
XLOC_000353	34.6474	47.5201	26.4663	30.5245	28.0831	TCONS_00000657	scaffold104	13200119	13459515	11266	ENSP00000172853	ENSG00000183091	NEB	yes
XLOC_000353	34.6474	47.5201	26.4663	30.5245	28.0831	TCONS_00000640	scaffold104	13200119	13459515	22058	ENSP00000416578	ENSG00000183091	NEB	yes
XLOC_000353	34.6474	47.5201	26.4663	30.5245	28.0831	TCONS_00000640	scaffold104	13200119	13459515	22058	ENSP00000416578	ENSG00000183091	NEB	yes
XLOC_000353	34.6474	47.5201	26.4663	30.5245	28.0831	TCONS_00000640	scaffold104	13200119	13459515	22058	ENSP00000416578	ENSG00000183091	NEB	yes
XLOC_000353	34.6474	47.5201	26.4663	30.5245	28.0831	TCONS_00000652	scaffold104	13200119	13459515	20520	ENSP00000172853	ENSG00000183091	NEB	yes
XLOC_000353	34.6474	47.5201	26.4663	30.5245	28.0831	TCONS_00000652	scaffold104	13200119	13459515	20520	ENSP00000172853	ENSG00000183091	NEB	yes
XLOC_000353	34.6474	47.5201	26.4663	30.5245	28.0831	TCONS_00000652	scaffold104	13200119	13459515	20520	ENSP00000172853	ENSG00000183091	NEB	yes
XLOC_000353	34.6474	47.5201	26.4663	30.5245	28.0831	TCONS_00000646	scaffold104	13200119	13459515	21352	ENSP00000172853	ENSG00000183091	NEB	yes
XLOC_000353	34.6474	47.5201	26.4663	30.5245	28.0831	TCONS_00000646	scaffold104	13200119	13459515	21352	ENSP00000172853	ENSG00000183091	NEB	yes
XLOC_000353	34.6474	47.5201	26.4663	30.5245	28.0831	TCONS_00000646	scaffold104	13200119	13459515	21352	ENSP00000172853	ENSG00000183091	NEB	yes
XLOC_000353	34.6474	47.5201	26.4663	30.5245	28.0831	TCONS_00000642	scaffold104	13200119	13459515	22880	ENSP00000380498	ENSG00000183091	NEB	yes
XLOC_000353	34.6474	47.5201	26.4663	30.5245	28.0831	TCONS_00000642	scaffold104	13200119	13459515	22880	ENSP00000380498	ENSG00000183091	NEB	yes
XLOC_000353	34.6474	47.5201	26.4663	30.5245	28.0831	TCONS_00000642	scaffold104	13200119	13459515	22880	ENSP00000380498	ENSG00000183091	NEB	yes
XLOC_000353	34.6474	47.5201	26.4663	30.5245	28.0831	TCONS_00000646	scaffold104	13200119	13459515	21352	ENSP00000380498	ENSG00000183091	NEB	yes
XLOC_000353	34.6474	47.5201	26.4663	30.5245	28.0831	TCONS_00000646	scaffold104	13200119	13459515	21352	ENSP00000380498	ENSG00000183091	NEB	yes
XLOC_000353	34.6474	47.5201	26.4663	30.5245	28.0831	TCONS_00000646	scaffold104	13200119	13459515	21352	ENSP00000380498	ENSG00000183091	NEB	yes
XLOC_000353	34.6474	47.5201	26.4663	30.5245	28.0831	TCONS_00000651	scaffold104	13200119	13459515	21528	ENSP00000386259	ENSG00000183091	NEB	yes
XLOC_000353	34.6474	47.5201	26.4663	30.5245	28.0831	TCONS_00000651	scaffold104	13200119	13459515	21528	ENSP00000386259	ENSG00000183091	NEB	yes
XLOC_000353	34.6474	47.5201	26.4663	30.5245	28.0831	TCONS_00000651	scaffold104	13200119	13459515	21528	ENSP00000386259	ENSG00000183091	NEB	yes
XLOC_000353	34.6474	47.5201	26.4663	30.5245	28.0831	TCONS_00000657	scaffold104	13200119	13459515	11266	ENSP00000416578	ENSG00000183091	NEB	yes
XLOC_000353	34.6474	47.5201	26.4663	30.5245	28.0831	TCONS_00000657	scaffold104	13200119	13459515	11266	ENSP00000416578	ENSG00000183091	NEB	yes
XLOC_000353	34.6474	47.5201	26.4663	30.5245	28.0831	TCONS_00000657	scaffold104	13200119	13459515	11266	ENSP00000416578	ENSG00000183091	NEB	yes
XLOC_000353	34.6474	47.5201	26.4663	30.5245	28.0831	TCONS_00000638	scaffold104	13200119	13459515	21505	ENSP00000416578	ENSG00000183091	NEB	yes
XLOC_000353	34.6474	47.5201	26.4663	30.5245	28.0831	TCONS_00000638	scaffold104	13200119	13459515	21505	ENSP00000416578	ENSG00000183091	NEB	yes
XLOC_000353	34.6474	47.5201	26.4663	30.5245	28.0831	TCONS_00000638	scaffold104	13200119	13459515	21505	ENSP00000416578	ENSG00000183091	NEB	yes
XLOC_000353	34.6474	47.5201	26.4663	30.5245	28.0831	TCONS_00000643	scaffold104	13200119	13459515	21515	ENSP00000380498	ENSG00000183091	NEB	yes
XLOC_000353	34.6474	47.5201	26.4663	30.5245	28.0831	TCONS_00000643	scaffold104	13200119	13459515	21515	ENSP00000380498	ENSG00000183091	NEB	yes
XLOC_000353	34.6474	47.5201	26.4663	30.5245	28.0831	TCONS_00000643	scaffold104	13200119	13459515	21515	ENSP00000380498	ENSG00000183091	NEB	yes
XLOC_000353	34.6474	47.5201	26.4663	30.5245	28.0831	TCONS_00000649	scaffold104	13200119	13459515	20469	ENSP00000380498	ENSG00000183091	NEB	yes
XLOC_000353	34.6474	47.5201	26.4663	30.5245	28.0831	TCONS_00000649	scaffold104	13200119	13459515	20469	ENSP00000380498	ENSG00000183091	NEB	yes
XLOC_000353	34.6474	47.5201	26.4663	30.5245	28.0831	TCONS_00000649	scaffold104	13200119	13459515	20469	ENSP00000380498	ENSG00000183091	NEB	yes
XLOC_000353	34.6474	47.5201	26.4663	30.5245	28.0831	TCONS_00000646	scaffold104	13200119	13459515	21352	ENSP00000386259	ENSG00000183091	NEB	yes
XLOC_000353	34.6474	47.5201	26.4663	30.5245	28.0831	TCONS_00000646	scaffold104	13200119	13459515	21352	ENSP00000386259	ENSG00000183091	NEB	yes
XLOC_000353	34.6474	47.5201	26.4663	30.5245	28.0831	TCONS_00000646	scaffold104	13200119	13459515	21352	ENSP00000386259	ENSG00000183091	NEB	yes
XLOC_000353	34.6474	47.5201	26.4663	30.5245	28.0831	TCONS_00000653	scaffold104	13200119	13459515	21354	ENSP00000172853	ENSG00000183091	NEB	yes
XLOC_000353	34.6474	47.5201	26.4663	30.5245	28.0831	TCONS_00000653	scaffold104	13200119	13459515	21354	ENSP00000172853	ENSG00000183091	NEB	yes
XLOC_000353	34.6474	47.5201	26.4663	30.5245	28.0831	TCONS_00000653	scaffold104	13200119	13459515	21354	ENSP00000172853	ENSG00000183091	NEB	yes
XLOC_000353	34.6474	47.5201	26.4663	30.5245	28.0831	TCONS_00000640	scaffold104	13200119	13459515	22058	ENSP00000172853	ENSG00000183091	NEB	yes
XLOC_000353	34.6474	47.5201	26.4663	30.5245	28.0831	TCONS_00000640	scaffold104	13200119	13459515	22058	ENSP00000172853	ENSG00000183091	NEB	yes
XLOC_000353	34.6474	47.5201	26.4663	30.5245	28.0831	TCONS_00000640	scaffold104	13200119	13459515	22058	ENSP00000172853	ENSG00000183091	NEB	yes
XLOC_000353	34.6474	47.5201	26.4663	30.5245	28.0831	TCONS_00000640	scaffold104	13200119	13459515	22058	ENSP00000380498	ENSG00000183091	NEB	yes
XLOC_000353	34.6474	47.5201	26.4663	30.5245	28.0831	TCONS_00000640	scaffold104	13200119	13459515	22058	ENSP00000380498	ENSG00000183091	NEB	yes
XLOC_000353	34.6474	47.5201	26.4663	30.5245	28.0831	TCONS_00000640	scaffold104	13200119	13459515	22058	ENSP00000380498	ENSG00000183091	NEB	yes
XLOC_000353	34.6474	47.5201	26.4663	30.5245	28.0831	TCONS_00000637	scaffold104	13200119	13459515	21226	ENSP00000416578	ENSG00000183091	NEB	yes
XLOC_000353	34.6474	47.5201	26.4663	30.5245	28.0831	TCONS_00000637	scaffold104	13200119	13459515	21226	ENSP00000416578	ENSG00000183091	NEB	yes
XLOC_000353	34.6474	47.5201	26.4663	30.5245	28.0831	TCONS_00000637	scaffold104	13200119	13459515	21226	ENSP00000416578	ENSG00000183091	NEB	yes
XLOC_000353	34.6474	47.5201	26.4663	30.5245	28.0831	TCONS_00000645	scaffold104	13200119	13459515	22973	ENSP00000380498	ENSG00000183091	NEB	yes
XLOC_000353	34.6474	47.5201	26.4663	30.5245	28.0831	TCONS_00000645	scaffold104	13200119	13459515	22973	ENSP00000380498	ENSG00000183091	NEB	yes
XLOC_000353	34.6474	47.5201	26.4663	30.5245	28.0831	TCONS_00000645	scaffold104	13200119	13459515	22973	ENSP00000380498	ENSG00000183091	NEB	yes
XLOC_000353	34.6474	47.5201	26.4663	30.5245	28.0831	TCONS_00000657	scaffold104	13200119	13459515	11266	ENSP00000386259	ENSG00000183091	NEB	yes
XLOC_000353	34.6474	47.5201	26.4663	30.5245	28.0831	TCONS_00000657	scaffold104	13200119	13459515	11266	ENSP00000386259	ENSG00000183091	NEB	yes
XLOC_000353	34.6474	47.5201	26.4663	30.5245	28.0831	TCONS_00000657	scaffold104	13200119	13459515	11266	ENSP00000386259	ENSG00000183091	NEB	yes
XLOC_000353	34.6474	47.5201	26.4663	30.5245	28.0831	TCONS_00000643	scaffold104	13200119	13459515	21515	ENSP00000172853	ENSG00000183091	NEB	yes
XLOC_000353	34.6474	47.5201	26.4663	30.5245	28.0831	TCONS_00000643	scaffold104	13200119	13459515	21515	ENSP00000172853	ENSG00000183091	NEB	yes
XLOC_000353	34.6474	47.5201	26.4663	30.5245	28.0831	TCONS_00000643	scaffold104	13200119	13459515	21515	ENSP00000172853	ENSG00000183091	NEB	yes
XLOC_000353	34.6474	47.5201	26.4663	30.5245	28.0831	TCONS_00000637	scaffold104	13200119	13459515	21226	ENSP00000380498	ENSG00000183091	NEB	yes
XLOC_000353	34.6474	47.5201	26.4663	30.5245	28.0831	TCONS_00000637	scaffold104	13200119	13459515	21226	ENSP00000380498	ENSG00000183091	NEB	yes
XLOC_000353	34.6474	47.5201	26.4663	30.5245	28.0831	TCONS_00000637	scaffold104	13200119	13459515	21226	ENSP00000380498	ENSG00000183091	NEB	yes
XLOC_000353	34.6474	47.5201	26.4663	30.5245	28.0831	TCONS_00000638	scaffold104	13200119	13459515	21505	ENSP00000386259	ENSG00000183091	NEB	yes
XLOC_000353	34.6474	47.5201	26.4663	30.5245	28.0831	TCONS_00000638	scaffold104	13200119	13459515	21505	ENSP00000386259	ENSG00000183091	NEB	yes
XLOC_000353	34.6474	47.5201	26.4663	30.5245	28.0831	TCONS_00000638	scaffold104	13200119	13459515	21505	ENSP00000386259	ENSG00000183091	NEB	yes
XLOC_000353	34.6474	47.5201	26.4663	30.5245	28.0831	TCONS_00000637	scaffold104	13200119	13459515	21226	ENSP00000386259	ENSG00000183091	NEB	yes
XLOC_000353	34.6474	47.5201	26.4663	30.5245	28.0831	TCONS_00000637	scaffold104	13200119	13459515	21226	ENSP00000386259	ENSG00000183091	NEB	yes
XLOC_000353	34.6474	47.5201	26.4663	30.5245	28.0831	TCONS_00000637	scaffold104	13200119	13459515	21226	ENSP00000386259	ENSG00000183091	NEB	yes
XLOC_000353	34.6474	47.5201	26.4663	30.5245	28.0831	TCONS_00000647	scaffold104	13200119	13459515	8383	ENSP00000416578	ENSG00000183091	NEB	yes
XLOC_000353	34.6474	47.5201	26.4663	30.5245	28.0831	TCONS_00000647	scaffold104	13200119	13459515	8383	ENSP00000416578	ENSG00000183091	NEB	yes
XLOC_000353	34.6474	47.5201	26.4663	30.5245	28.0831	TCONS_00000647	scaffold104	13200119	13459515	8383	ENSP00000416578	ENSG00000183091	NEB	yes
XLOC_000353	34.6474	47.5201	26.4663	30.5245	28.0831	TCONS_00000638	scaffold104	13200119	13459515	21505	ENSP00000172853	ENSG00000183091	NEB	yes
XLOC_000353	34.6474	47.5201	26.4663	30.5245	28.0831	TCONS_00000638	scaffold104	13200119	13459515	21505	ENSP00000172853	ENSG00000183091	NEB	yes
XLOC_000353	34.6474	47.5201	26.4663	30.5245	28.0831	TCONS_00000638	scaffold104	13200119	13459515	21505	ENSP00000172853	ENSG00000183091	NEB	yes
XLOC_000353	34.6474	47.5201	26.4663	30.5245	28.0831	TCONS_00000637	scaffold104	13200119	13459515	21226	ENSP00000172853	ENSG00000183091	NEB	yes
XLOC_000353	34.6474	47.5201	26.4663	30.5245	28.0831	TCONS_00000637	scaffold104	13200119	13459515	21226	ENSP00000172853	ENSG00000183091	NEB	yes
XLOC_000353	34.6474	47.5201	26.4663	30.5245	28.0831	TCONS_00000637	scaffold104	13200119	13459515	21226	ENSP00000172853	ENSG00000183091	NEB	yes
XLOC_000353	34.6474	47.5201	26.4663	30.5245	28.0831	TCONS_00000645	scaffold104	13200119	13459515	22973	ENSP00000172853	ENSG00000183091	NEB	yes
XLOC_000353	34.6474	47.5201	26.4663	30.5245	28.0831	TCONS_00000645	scaffold104	13200119	13459515	22973	ENSP00000172853	ENSG00000183091	NEB	yes
XLOC_000353	34.6474	47.5201	26.4663	30.5245	28.0831	TCONS_00000645	scaffold104	13200119	13459515	22973	ENSP00000172853	ENSG00000183091	NEB	yes
XLOC_000353	34.6474	47.5201	26.4663	30.5245	28.0831	TCONS_00000639	scaffold104	13200119	13459515	22880	ENSP00000380498	ENSG00000183091	NEB	yes
XLOC_000353	34.6474	47.5201	26.4663	30.5245	28.0831	TCONS_00000639	scaffold104	13200119	13459515	22880	ENSP00000380498	ENSG00000183091	NEB	yes
XLOC_000353	34.6474	47.5201	26.4663	30.5245	28.0831	TCONS_00000639	scaffold104	13200119	13459515	22880	ENSP00000380498	ENSG00000183091	NEB	yes
XLOC_000353	34.6474	47.5201	26.4663	30.5245	28.0831	TCONS_00000652	scaffold104	13200119	13459515	20520	ENSP00000380498	ENSG00000183091	NEB	yes
XLOC_000353	34.6474	47.5201	26.4663	30.5245	28.0831	TCONS_00000652	scaffold104	13200119	13459515	20520	ENSP00000380498	ENSG00000183091	NEB	yes
XLOC_000353	34.6474	47.5201	26.4663	30.5245	28.0831	TCONS_00000652	scaffold104	13200119	13459515	20520	ENSP00000380498	ENSG00000183091	NEB	yes
XLOC_000353	34.6474	47.5201	26.4663	30.5245	28.0831	TCONS_00000642	scaffold104	13200119	13459515	22880	ENSP00000416578	ENSG00000183091	NEB	yes
XLOC_000353	34.6474	47.5201	26.4663	30.5245	28.0831	TCONS_00000642	scaffold104	13200119	13459515	22880	ENSP00000416578	ENSG00000183091	NEB	yes
XLOC_000353	34.6474	47.5201	26.4663	30.5245	28.0831	TCONS_00000642	scaffold104	13200119	13459515	22880	ENSP00000416578	ENSG00000183091	NEB	yes
XLOC_000353	34.6474	47.5201	26.4663	30.5245	28.0831	TCONS_00000658	scaffold104	13200119	13459515	10099	ENSP00000172853	ENSG00000183091	NEB	yes
XLOC_000353	34.6474	47.5201	26.4663	30.5245	28.0831	TCONS_00000658	scaffold104	13200119	13459515	10099	ENSP00000172853	ENSG00000183091	NEB	yes
XLOC_000353	34.6474	47.5201	26.4663	30.5245	28.0831	TCONS_00000658	scaffold104	13200119	13459515	10099	ENSP00000172853	ENSG00000183091	NEB	yes
XLOC_000353	34.6474	47.5201	26.4663	30.5245	28.0831	TCONS_00000654	scaffold104	13200119	13459515	12100	ENSP00000380498	ENSG00000183091	NEB	yes
XLOC_000353	34.6474	47.5201	26.4663	30.5245	28.0831	TCONS_00000654	scaffold104	13200119	13459515	12100	ENSP00000380498	ENSG00000183091	NEB	yes
XLOC_000353	34.6474	47.5201	26.4663	30.5245	28.0831	TCONS_00000654	scaffold104	13200119	13459515	12100	ENSP00000380498	ENSG00000183091	NEB	yes
XLOC_000353	34.6474	47.5201	26.4663	30.5245	28.0831	TCONS_00000648	scaffold104	13200119	13459515	18355	ENSP00000386259	ENSG00000183091	NEB	yes
XLOC_000353	34.6474	47.5201	26.4663	30.5245	28.0831	TCONS_00000648	scaffold104	13200119	13459515	18355	ENSP00000386259	ENSG00000183091	NEB	yes
XLOC_000353	34.6474	47.5201	26.4663	30.5245	28.0831	TCONS_00000648	scaffold104	13200119	13459515	18355	ENSP00000386259	ENSG00000183091	NEB	yes
XLOC_000353	34.6474	47.5201	26.4663	30.5245	28.0831	TCONS_00000654	scaffold104	13200119	13459515	12100	ENSP00000386259	ENSG00000183091	NEB	yes
XLOC_000353	34.6474	47.5201	26.4663	30.5245	28.0831	TCONS_00000654	scaffold104	13200119	13459515	12100	ENSP00000386259	ENSG00000183091	NEB	yes
XLOC_000353	34.6474	47.5201	26.4663	30.5245	28.0831	TCONS_00000654	scaffold104	13200119	13459515	12100	ENSP00000386259	ENSG00000183091	NEB	yes
XLOC_000353	34.6474	47.5201	26.4663	30.5245	28.0831	TCONS_00000658	scaffold104	13200119	13459515	10099	ENSP00000386259	ENSG00000183091	NEB	yes
XLOC_000353	34.6474	47.5201	26.4663	30.5245	28.0831	TCONS_00000658	scaffold104	13200119	13459515	10099	ENSP00000386259	ENSG00000183091	NEB	yes
XLOC_000353	34.6474	47.5201	26.4663	30.5245	28.0831	TCONS_00000658	scaffold104	13200119	13459515	10099	ENSP00000386259	ENSG00000183091	NEB	yes
XLOC_000353	34.6474	47.5201	26.4663	30.5245	28.0831	TCONS_00000647	scaffold104	13200119	13459515	8383	ENSP00000380498	ENSG00000183091	NEB	yes
XLOC_000353	34.6474	47.5201	26.4663	30.5245	28.0831	TCONS_00000647	scaffold104	13200119	13459515	8383	ENSP00000380498	ENSG00000183091	NEB	yes
XLOC_000353	34.6474	47.5201	26.4663	30.5245	28.0831	TCONS_00000647	scaffold104	13200119	13459515	8383	ENSP00000380498	ENSG00000183091	NEB	yes
XLOC_000353	34.6474	47.5201	26.4663	30.5245	28.0831	TCONS_00000656	scaffold104	13200119	13459515	13503	ENSP00000386259	ENSG00000183091	NEB	yes
XLOC_000353	34.6474	47.5201	26.4663	30.5245	28.0831	TCONS_00000656	scaffold104	13200119	13459515	13503	ENSP00000386259	ENSG00000183091	NEB	yes
XLOC_000353	34.6474	47.5201	26.4663	30.5245	28.0831	TCONS_00000656	scaffold104	13200119	13459515	13503	ENSP00000386259	ENSG00000183091	NEB	yes
XLOC_000353	34.6474	47.5201	26.4663	30.5245	28.0831	TCONS_00000649	scaffold104	13200119	13459515	20469	ENSP00000416578	ENSG00000183091	NEB	yes
XLOC_000353	34.6474	47.5201	26.4663	30.5245	28.0831	TCONS_00000649	scaffold104	13200119	13459515	20469	ENSP00000416578	ENSG00000183091	NEB	yes
XLOC_000353	34.6474	47.5201	26.4663	30.5245	28.0831	TCONS_00000649	scaffold104	13200119	13459515	20469	ENSP00000416578	ENSG00000183091	NEB	yes
XLOC_000353	34.6474	47.5201	26.4663	30.5245	28.0831	TCONS_00000642	scaffold104	13200119	13459515	22880	ENSP00000172853	ENSG00000183091	NEB	yes
XLOC_000353	34.6474	47.5201	26.4663	30.5245	28.0831	TCONS_00000642	scaffold104	13200119	13459515	22880	ENSP00000172853	ENSG00000183091	NEB	yes
XLOC_000353	34.6474	47.5201	26.4663	30.5245	28.0831	TCONS_00000642	scaffold104	13200119	13459515	22880	ENSP00000172853	ENSG00000183091	NEB	yes
XLOC_000353	34.6474	47.5201	26.4663	30.5245	28.0831	TCONS_00000644	scaffold104	13200119	13459515	22880	ENSP00000416578	ENSG00000183091	NEB	yes
XLOC_000353	34.6474	47.5201	26.4663	30.5245	28.0831	TCONS_00000644	scaffold104	13200119	13459515	22880	ENSP00000416578	ENSG00000183091	NEB	yes
XLOC_000353	34.6474	47.5201	26.4663	30.5245	28.0831	TCONS_00000644	scaffold104	13200119	13459515	22880	ENSP00000416578	ENSG00000183091	NEB	yes
XLOC_000353	34.6474	47.5201	26.4663	30.5245	28.0831	TCONS_00000648	scaffold104	13200119	13459515	18355	ENSP00000380498	ENSG00000183091	NEB	yes
XLOC_000353	34.6474	47.5201	26.4663	30.5245	28.0831	TCONS_00000648	scaffold104	13200119	13459515	18355	ENSP00000380498	ENSG00000183091	NEB	yes
XLOC_000353	34.6474	47.5201	26.4663	30.5245	28.0831	TCONS_00000648	scaffold104	13200119	13459515	18355	ENSP00000380498	ENSG00000183091	NEB	yes
XLOC_000353	34.6474	47.5201	26.4663	30.5245	28.0831	TCONS_00000645	scaffold104	13200119	13459515	22973	ENSP00000416578	ENSG00000183091	NEB	yes
XLOC_000353	34.6474	47.5201	26.4663	30.5245	28.0831	TCONS_00000645	scaffold104	13200119	13459515	22973	ENSP00000416578	ENSG00000183091	NEB	yes
XLOC_000353	34.6474	47.5201	26.4663	30.5245	28.0831	TCONS_00000645	scaffold104	13200119	13459515	22973	ENSP00000416578	ENSG00000183091	NEB	yes
XLOC_000353	34.6474	47.5201	26.4663	30.5245	28.0831	TCONS_00000641	scaffold104	13200119	13459515	21329	ENSP00000380498	ENSG00000183091	NEB	yes
XLOC_000353	34.6474	47.5201	26.4663	30.5245	28.0831	TCONS_00000641	scaffold104	13200119	13459515	21329	ENSP00000380498	ENSG00000183091	NEB	yes
XLOC_000353	34.6474	47.5201	26.4663	30.5245	28.0831	TCONS_00000641	scaffold104	13200119	13459515	21329	ENSP00000380498	ENSG00000183091	NEB	yes
XLOC_000353	34.6474	47.5201	26.4663	30.5245	28.0831	TCONS_00000654	scaffold104	13200119	13459515	12100	ENSP00000416578	ENSG00000183091	NEB	yes
XLOC_000353	34.6474	47.5201	26.4663	30.5245	28.0831	TCONS_00000654	scaffold104	13200119	13459515	12100	ENSP00000416578	ENSG00000183091	NEB	yes
XLOC_000353	34.6474	47.5201	26.4663	30.5245	28.0831	TCONS_00000654	scaffold104	13200119	13459515	12100	ENSP00000416578	ENSG00000183091	NEB	yes
XLOC_000353	34.6474	47.5201	26.4663	30.5245	28.0831	TCONS_00000659	scaffold104	13200119	13459515	1598	ENSP00000386259	ENSG00000183091	NEB	yes
XLOC_000353	34.6474	47.5201	26.4663	30.5245	28.0831	TCONS_00000659	scaffold104	13200119	13459515	1598	ENSP00000386259	ENSG00000183091	NEB	yes
XLOC_000353	34.6474	47.5201	26.4663	30.5245	28.0831	TCONS_00000659	scaffold104	13200119	13459515	1598	ENSP00000386259	ENSG00000183091	NEB	yes
XLOC_000353	34.6474	47.5201	26.4663	30.5245	28.0831	TCONS_00000656	scaffold104	13200119	13459515	13503	ENSP00000172853	ENSG00000183091	NEB	yes
XLOC_000353	34.6474	47.5201	26.4663	30.5245	28.0831	TCONS_00000656	scaffold104	13200119	13459515	13503	ENSP00000172853	ENSG00000183091	NEB	yes
XLOC_000353	34.6474	47.5201	26.4663	30.5245	28.0831	TCONS_00000656	scaffold104	13200119	13459515	13503	ENSP00000172853	ENSG00000183091	NEB	yes
XLOC_000353	34.6474	47.5201	26.4663	30.5245	28.0831	TCONS_00000647	scaffold104	13200119	13459515	8383	ENSP00000386259	ENSG00000183091	NEB	yes
XLOC_000353	34.6474	47.5201	26.4663	30.5245	28.0831	TCONS_00000647	scaffold104	13200119	13459515	8383	ENSP00000386259	ENSG00000183091	NEB	yes
XLOC_000353	34.6474	47.5201	26.4663	30.5245	28.0831	TCONS_00000647	scaffold104	13200119	13459515	8383	ENSP00000386259	ENSG00000183091	NEB	yes
XLOC_000353	34.6474	47.5201	26.4663	30.5245	28.0831	TCONS_00000660	scaffold104	13200119	13459515	1783	ENSP00000416578	ENSG00000183091	NEB	yes
XLOC_000353	34.6474	47.5201	26.4663	30.5245	28.0831	TCONS_00000660	scaffold104	13200119	13459515	1783	ENSP00000416578	ENSG00000183091	NEB	yes
XLOC_000353	34.6474	47.5201	26.4663	30.5245	28.0831	TCONS_00000660	scaffold104	13200119	13459515	1783	ENSP00000416578	ENSG00000183091	NEB	yes
XLOC_000353	34.6474	47.5201	26.4663	30.5245	28.0831	TCONS_00000658	scaffold104	13200119	13459515	10099	ENSP00000416578	ENSG00000183091	NEB	yes
XLOC_000353	34.6474	47.5201	26.4663	30.5245	28.0831	TCONS_00000658	scaffold104	13200119	13459515	10099	ENSP00000416578	ENSG00000183091	NEB	yes
XLOC_000353	34.6474	47.5201	26.4663	30.5245	28.0831	TCONS_00000658	scaffold104	13200119	13459515	10099	ENSP00000416578	ENSG00000183091	NEB	yes
XLOC_000353	34.6474	47.5201	26.4663	30.5245	28.0831	TCONS_00000650	scaffold104	13200119	13459515	22206	ENSP00000386259	ENSG00000183091	NEB	yes
XLOC_000353	34.6474	47.5201	26.4663	30.5245	28.0831	TCONS_00000650	scaffold104	13200119	13459515	22206	ENSP00000386259	ENSG00000183091	NEB	yes
XLOC_000353	34.6474	47.5201	26.4663	30.5245	28.0831	TCONS_00000650	scaffold104	13200119	13459515	22206	ENSP00000386259	ENSG00000183091	NEB	yes
XLOC_000353	34.6474	47.5201	26.4663	30.5245	28.0831	TCONS_00000639	scaffold104	13200119	13459515	22880	ENSP00000386259	ENSG00000183091	NEB	yes
XLOC_000353	34.6474	47.5201	26.4663	30.5245	28.0831	TCONS_00000639	scaffold104	13200119	13459515	22880	ENSP00000386259	ENSG00000183091	NEB	yes
XLOC_000353	34.6474	47.5201	26.4663	30.5245	28.0831	TCONS_00000639	scaffold104	13200119	13459515	22880	ENSP00000386259	ENSG00000183091	NEB	yes
XLOC_000353	34.6474	47.5201	26.4663	30.5245	28.0831	TCONS_00000648	scaffold104	13200119	13459515	18355	ENSP00000416578	ENSG00000183091	NEB	yes
XLOC_000353	34.6474	47.5201	26.4663	30.5245	28.0831	TCONS_00000648	scaffold104	13200119	13459515	18355	ENSP00000416578	ENSG00000183091	NEB	yes
XLOC_000353	34.6474	47.5201	26.4663	30.5245	28.0831	TCONS_00000648	scaffold104	13200119	13459515	18355	ENSP00000416578	ENSG00000183091	NEB	yes
XLOC_000353	34.6474	47.5201	26.4663	30.5245	28.0831	TCONS_00000645	scaffold104	13200119	13459515	22973	ENSP00000386259	ENSG00000183091	NEB	yes
XLOC_000353	34.6474	47.5201	26.4663	30.5245	28.0831	TCONS_00000645	scaffold104	13200119	13459515	22973	ENSP00000386259	ENSG00000183091	NEB	yes
XLOC_000353	34.6474	47.5201	26.4663	30.5245	28.0831	TCONS_00000645	scaffold104	13200119	13459515	22973	ENSP00000386259	ENSG00000183091	NEB	yes
XLOC_000353	34.6474	47.5201	26.4663	30.5245	28.0831	TCONS_00000659	scaffold104	13200119	13459515	1598	ENSP00000172853	ENSG00000183091	NEB	yes
XLOC_000353	34.6474	47.5201	26.4663	30.5245	28.0831	TCONS_00000659	scaffold104	13200119	13459515	1598	ENSP00000172853	ENSG00000183091	NEB	yes
XLOC_000353	34.6474	47.5201	26.4663	30.5245	28.0831	TCONS_00000659	scaffold104	13200119	13459515	1598	ENSP00000172853	ENSG00000183091	NEB	yes
XLOC_000353	34.6474	47.5201	26.4663	30.5245	28.0831	TCONS_00000650	scaffold104	13200119	13459515	22206	ENSP00000416578	ENSG00000183091	NEB	yes
XLOC_000353	34.6474	47.5201	26.4663	30.5245	28.0831	TCONS_00000650	scaffold104	13200119	13459515	22206	ENSP00000416578	ENSG00000183091	NEB	yes
XLOC_000353	34.6474	47.5201	26.4663	30.5245	28.0831	TCONS_00000650	scaffold104	13200119	13459515	22206	ENSP00000416578	ENSG00000183091	NEB	yes
XLOC_000353	34.6474	47.5201	26.4663	30.5245	28.0831	TCONS_00000641	scaffold104	13200119	13459515	21329	ENSP00000172853	ENSG00000183091	NEB	yes
XLOC_000353	34.6474	47.5201	26.4663	30.5245	28.0831	TCONS_00000641	scaffold104	13200119	13459515	21329	ENSP00000172853	ENSG00000183091	NEB	yes
XLOC_000353	34.6474	47.5201	26.4663	30.5245	28.0831	TCONS_00000641	scaffold104	13200119	13459515	21329	ENSP00000172853	ENSG00000183091	NEB	yes
XLOC_000353	34.6474	47.5201	26.4663	30.5245	28.0831	TCONS_00000641	scaffold104	13200119	13459515	21329	ENSP00000416578	ENSG00000183091	NEB	yes
XLOC_000353	34.6474	47.5201	26.4663	30.5245	28.0831	TCONS_00000641	scaffold104	13200119	13459515	21329	ENSP00000416578	ENSG00000183091	NEB	yes
XLOC_000353	34.6474	47.5201	26.4663	30.5245	28.0831	TCONS_00000641	scaffold104	13200119	13459515	21329	ENSP00000416578	ENSG00000183091	NEB	yes
XLOC_000353	34.6474	47.5201	26.4663	30.5245	28.0831	TCONS_00000642	scaffold104	13200119	13459515	22880	ENSP00000386259	ENSG00000183091	NEB	yes
XLOC_000353	34.6474	47.5201	26.4663	30.5245	28.0831	TCONS_00000642	scaffold104	13200119	13459515	22880	ENSP00000386259	ENSG00000183091	NEB	yes
XLOC_000353	34.6474	47.5201	26.4663	30.5245	28.0831	TCONS_00000642	scaffold104	13200119	13459515	22880	ENSP00000386259	ENSG00000183091	NEB	yes
XLOC_000353	34.6474	47.5201	26.4663	30.5245	28.0831	TCONS_00000660	scaffold104	13200119	13459515	1783	ENSP00000386259	ENSG00000183091	NEB	yes
XLOC_000353	34.6474	47.5201	26.4663	30.5245	28.0831	TCONS_00000660	scaffold104	13200119	13459515	1783	ENSP00000386259	ENSG00000183091	NEB	yes
XLOC_000353	34.6474	47.5201	26.4663	30.5245	28.0831	TCONS_00000660	scaffold104	13200119	13459515	1783	ENSP00000386259	ENSG00000183091	NEB	yes
XLOC_000353	34.6474	47.5201	26.4663	30.5245	28.0831	TCONS_00000651	scaffold104	13200119	13459515	21528	ENSP00000380498	ENSG00000183091	NEB	yes
XLOC_000353	34.6474	47.5201	26.4663	30.5245	28.0831	TCONS_00000651	scaffold104	13200119	13459515	21528	ENSP00000380498	ENSG00000183091	NEB	yes
XLOC_000353	34.6474	47.5201	26.4663	30.5245	28.0831	TCONS_00000651	scaffold104	13200119	13459515	21528	ENSP00000380498	ENSG00000183091	NEB	yes
XLOC_000353	34.6474	47.5201	26.4663	30.5245	28.0831	TCONS_00000648	scaffold104	13200119	13459515	18355	ENSP00000172853	ENSG00000183091	NEB	yes
XLOC_000353	34.6474	47.5201	26.4663	30.5245	28.0831	TCONS_00000648	scaffold104	13200119	13459515	18355	ENSP00000172853	ENSG00000183091	NEB	yes
XLOC_000353	34.6474	47.5201	26.4663	30.5245	28.0831	TCONS_00000648	scaffold104	13200119	13459515	18355	ENSP00000172853	ENSG00000183091	NEB	yes
XLOC_000353	34.6474	47.5201	26.4663	30.5245	28.0831	TCONS_00000646	scaffold104	13200119	13459515	21352	ENSP00000416578	ENSG00000183091	NEB	yes
XLOC_000353	34.6474	47.5201	26.4663	30.5245	28.0831	TCONS_00000646	scaffold104	13200119	13459515	21352	ENSP00000416578	ENSG00000183091	NEB	yes
XLOC_000353	34.6474	47.5201	26.4663	30.5245	28.0831	TCONS_00000646	scaffold104	13200119	13459515	21352	ENSP00000416578	ENSG00000183091	NEB	yes
XLOC_000353	34.6474	47.5201	26.4663	30.5245	28.0831	TCONS_00000649	scaffold104	13200119	13459515	20469	ENSP00000172853	ENSG00000183091	NEB	yes
XLOC_000353	34.6474	47.5201	26.4663	30.5245	28.0831	TCONS_00000649	scaffold104	13200119	13459515	20469	ENSP00000172853	ENSG00000183091	NEB	yes
XLOC_000353	34.6474	47.5201	26.4663	30.5245	28.0831	TCONS_00000649	scaffold104	13200119	13459515	20469	ENSP00000172853	ENSG00000183091	NEB	yes
XLOC_000353	34.6474	47.5201	26.4663	30.5245	28.0831	TCONS_00000659	scaffold104	13200119	13459515	1598	ENSP00000380498	ENSG00000183091	NEB	yes
XLOC_000353	34.6474	47.5201	26.4663	30.5245	28.0831	TCONS_00000659	scaffold104	13200119	13459515	1598	ENSP00000380498	ENSG00000183091	NEB	yes
XLOC_000353	34.6474	47.5201	26.4663	30.5245	28.0831	TCONS_00000659	scaffold104	13200119	13459515	1598	ENSP00000380498	ENSG00000183091	NEB	yes
XLOC_000353	34.6474	47.5201	26.4663	30.5245	28.0831	TCONS_00000655	scaffold104	13200119	13459515	14238	ENSP00000416578	ENSG00000183091	NEB	yes
XLOC_000353	34.6474	47.5201	26.4663	30.5245	28.0831	TCONS_00000655	scaffold104	13200119	13459515	14238	ENSP00000416578	ENSG00000183091	NEB	yes
XLOC_000353	34.6474	47.5201	26.4663	30.5245	28.0831	TCONS_00000655	scaffold104	13200119	13459515	14238	ENSP00000416578	ENSG00000183091	NEB	yes
XLOC_000353	34.6474	47.5201	26.4663	30.5245	28.0831	TCONS_00000655	scaffold104	13200119	13459515	14238	ENSP00000380498	ENSG00000183091	NEB	yes
XLOC_000353	34.6474	47.5201	26.4663	30.5245	28.0831	TCONS_00000655	scaffold104	13200119	13459515	14238	ENSP00000380498	ENSG00000183091	NEB	yes
XLOC_000353	34.6474	47.5201	26.4663	30.5245	28.0831	TCONS_00000655	scaffold104	13200119	13459515	14238	ENSP00000380498	ENSG00000183091	NEB	yes
XLOC_000353	34.6474	47.5201	26.4663	30.5245	28.0831	TCONS_00000656	scaffold104	13200119	13459515	13503	ENSP00000416578	ENSG00000183091	NEB	yes
XLOC_000353	34.6474	47.5201	26.4663	30.5245	28.0831	TCONS_00000656	scaffold104	13200119	13459515	13503	ENSP00000416578	ENSG00000183091	NEB	yes
XLOC_000353	34.6474	47.5201	26.4663	30.5245	28.0831	TCONS_00000656	scaffold104	13200119	13459515	13503	ENSP00000416578	ENSG00000183091	NEB	yes
XLOC_000353	34.6474	47.5201	26.4663	30.5245	28.0831	TCONS_00000653	scaffold104	13200119	13459515	21354	ENSP00000416578	ENSG00000183091	NEB	yes
XLOC_000353	34.6474	47.5201	26.4663	30.5245	28.0831	TCONS_00000653	scaffold104	13200119	13459515	21354	ENSP00000416578	ENSG00000183091	NEB	yes
XLOC_000353	34.6474	47.5201	26.4663	30.5245	28.0831	TCONS_00000653	scaffold104	13200119	13459515	21354	ENSP00000416578	ENSG00000183091	NEB	yes
XLOC_000353	34.6474	47.5201	26.4663	30.5245	28.0831	TCONS_00000651	scaffold104	13200119	13459515	21528	ENSP00000416578	ENSG00000183091	NEB	yes
XLOC_000353	34.6474	47.5201	26.4663	30.5245	28.0831	TCONS_00000651	scaffold104	13200119	13459515	21528	ENSP00000416578	ENSG00000183091	NEB	yes
XLOC_000353	34.6474	47.5201	26.4663	30.5245	28.0831	TCONS_00000651	scaffold104	13200119	13459515	21528	ENSP00000416578	ENSG00000183091	NEB	yes
XLOC_000353	34.6474	47.5201	26.4663	30.5245	28.0831	TCONS_00000654	scaffold104	13200119	13459515	12100	ENSP00000172853	ENSG00000183091	NEB	yes
XLOC_000353	34.6474	47.5201	26.4663	30.5245	28.0831	TCONS_00000654	scaffold104	13200119	13459515	12100	ENSP00000172853	ENSG00000183091	NEB	yes
XLOC_000353	34.6474	47.5201	26.4663	30.5245	28.0831	TCONS_00000654	scaffold104	13200119	13459515	12100	ENSP00000172853	ENSG00000183091	NEB	yes
XLOC_000353	34.6474	47.5201	26.4663	30.5245	28.0831	TCONS_00000639	scaffold104	13200119	13459515	22880	ENSP00000172853	ENSG00000183091	NEB	yes
XLOC_000353	34.6474	47.5201	26.4663	30.5245	28.0831	TCONS_00000639	scaffold104	13200119	13459515	22880	ENSP00000172853	ENSG00000183091	NEB	yes
XLOC_000353	34.6474	47.5201	26.4663	30.5245	28.0831	TCONS_00000639	scaffold104	13200119	13459515	22880	ENSP00000172853	ENSG00000183091	NEB	yes
XLOC_000353	34.6474	47.5201	26.4663	30.5245	28.0831	TCONS_00000639	scaffold104	13200119	13459515	22880	ENSP00000416578	ENSG00000183091	NEB	yes
XLOC_000353	34.6474	47.5201	26.4663	30.5245	28.0831	TCONS_00000639	scaffold104	13200119	13459515	22880	ENSP00000416578	ENSG00000183091	NEB	yes
XLOC_000353	34.6474	47.5201	26.4663	30.5245	28.0831	TCONS_00000639	scaffold104	13200119	13459515	22880	ENSP00000416578	ENSG00000183091	NEB	yes
XLOC_000353	34.6474	47.5201	26.4663	30.5245	28.0831	TCONS_00000658	scaffold104	13200119	13459515	10099	ENSP00000380498	ENSG00000183091	NEB	yes
XLOC_000353	34.6474	47.5201	26.4663	30.5245	28.0831	TCONS_00000658	scaffold104	13200119	13459515	10099	ENSP00000380498	ENSG00000183091	NEB	yes
XLOC_000353	34.6474	47.5201	26.4663	30.5245	28.0831	TCONS_00000658	scaffold104	13200119	13459515	10099	ENSP00000380498	ENSG00000183091	NEB	yes
XLOC_000353	34.6474	47.5201	26.4663	30.5245	28.0831	TCONS_00000660	scaffold104	13200119	13459515	1783	ENSP00000380498	ENSG00000183091	NEB	yes
XLOC_000353	34.6474	47.5201	26.4663	30.5245	28.0831	TCONS_00000660	scaffold104	13200119	13459515	1783	ENSP00000380498	ENSG00000183091	NEB	yes
XLOC_000353	34.6474	47.5201	26.4663	30.5245	28.0831	TCONS_00000660	scaffold104	13200119	13459515	1783	ENSP00000380498	ENSG00000183091	NEB	yes
XLOC_000353	34.6474	47.5201	26.4663	30.5245	28.0831	TCONS_00000650	scaffold104	13200119	13459515	22206	ENSP00000172853	ENSG00000183091	NEB	yes
XLOC_000353	34.6474	47.5201	26.4663	30.5245	28.0831	TCONS_00000650	scaffold104	13200119	13459515	22206	ENSP00000172853	ENSG00000183091	NEB	yes
XLOC_000353	34.6474	47.5201	26.4663	30.5245	28.0831	TCONS_00000650	scaffold104	13200119	13459515	22206	ENSP00000172853	ENSG00000183091	NEB	yes
XLOC_000353	34.6474	47.5201	26.4663	30.5245	28.0831	TCONS_00000659	scaffold104	13200119	13459515	1598	ENSP00000416578	ENSG00000183091	NEB	yes
XLOC_000353	34.6474	47.5201	26.4663	30.5245	28.0831	TCONS_00000659	scaffold104	13200119	13459515	1598	ENSP00000416578	ENSG00000183091	NEB	yes
XLOC_000353	34.6474	47.5201	26.4663	30.5245	28.0831	TCONS_00000659	scaffold104	13200119	13459515	1598	ENSP00000416578	ENSG00000183091	NEB	yes
XLOC_000353	34.6474	47.5201	26.4663	30.5245	28.0831	TCONS_00000643	scaffold104	13200119	13459515	21515	ENSP00000386259	ENSG00000183091	NEB	yes
XLOC_000353	34.6474	47.5201	26.4663	30.5245	28.0831	TCONS_00000643	scaffold104	13200119	13459515	21515	ENSP00000386259	ENSG00000183091	NEB	yes
XLOC_000353	34.6474	47.5201	26.4663	30.5245	28.0831	TCONS_00000643	scaffold104	13200119	13459515	21515	ENSP00000386259	ENSG00000183091	NEB	yes
XLOC_000353	34.6474	47.5201	26.4663	30.5245	28.0831	TCONS_00000656	scaffold104	13200119	13459515	13503	ENSP00000380498	ENSG00000183091	NEB	yes
XLOC_000353	34.6474	47.5201	26.4663	30.5245	28.0831	TCONS_00000656	scaffold104	13200119	13459515	13503	ENSP00000380498	ENSG00000183091	NEB	yes
XLOC_000353	34.6474	47.5201	26.4663	30.5245	28.0831	TCONS_00000656	scaffold104	13200119	13459515	13503	ENSP00000380498	ENSG00000183091	NEB	yes
XLOC_000353	34.6474	47.5201	26.4663	30.5245	28.0831	TCONS_00000644	scaffold104	13200119	13459515	22880	ENSP00000380498	ENSG00000183091	NEB	yes
XLOC_000353	34.6474	47.5201	26.4663	30.5245	28.0831	TCONS_00000644	scaffold104	13200119	13459515	22880	ENSP00000380498	ENSG00000183091	NEB	yes
XLOC_000353	34.6474	47.5201	26.4663	30.5245	28.0831	TCONS_00000644	scaffold104	13200119	13459515	22880	ENSP00000380498	ENSG00000183091	NEB	yes
XLOC_000353	34.6474	47.5201	26.4663	30.5245	28.0831	TCONS_00000641	scaffold104	13200119	13459515	21329	ENSP00000386259	ENSG00000183091	NEB	yes
XLOC_000353	34.6474	47.5201	26.4663	30.5245	28.0831	TCONS_00000641	scaffold104	13200119	13459515	21329	ENSP00000386259	ENSG00000183091	NEB	yes
XLOC_000353	34.6474	47.5201	26.4663	30.5245	28.0831	TCONS_00000641	scaffold104	13200119	13459515	21329	ENSP00000386259	ENSG00000183091	NEB	yes
XLOC_000353	34.6474	47.5201	26.4663	30.5245	28.0831	TCONS_00000657	scaffold104	13200119	13459515	11266	ENSP00000380498	ENSG00000183091	NEB	yes
XLOC_000353	34.6474	47.5201	26.4663	30.5245	28.0831	TCONS_00000657	scaffold104	13200119	13459515	11266	ENSP00000380498	ENSG00000183091	NEB	yes
XLOC_000353	34.6474	47.5201	26.4663	30.5245	28.0831	TCONS_00000657	scaffold104	13200119	13459515	11266	ENSP00000380498	ENSG00000183091	NEB	yes
XLOC_000353	34.6474	47.5201	26.4663	30.5245	28.0831	TCONS_00000644	scaffold104	13200119	13459515	22880	ENSP00000386259	ENSG00000183091	NEB	yes
XLOC_000353	34.6474	47.5201	26.4663	30.5245	28.0831	TCONS_00000644	scaffold104	13200119	13459515	22880	ENSP00000386259	ENSG00000183091	NEB	yes
XLOC_000353	34.6474	47.5201	26.4663	30.5245	28.0831	TCONS_00000644	scaffold104	13200119	13459515	22880	ENSP00000386259	ENSG00000183091	NEB	yes
XLOC_000353	34.6474	47.5201	26.4663	30.5245	28.0831	TCONS_00000655	scaffold104	13200119	13459515	14238	ENSP00000172853	ENSG00000183091	NEB	yes
XLOC_000353	34.6474	47.5201	26.4663	30.5245	28.0831	TCONS_00000655	scaffold104	13200119	13459515	14238	ENSP00000172853	ENSG00000183091	NEB	yes
XLOC_000353	34.6474	47.5201	26.4663	30.5245	28.0831	TCONS_00000655	scaffold104	13200119	13459515	14238	ENSP00000172853	ENSG00000183091	NEB	yes
XLOC_000353	34.6474	47.5201	26.4663	30.5245	28.0831	TCONS_00000660	scaffold104	13200119	13459515	1783	ENSP00000172853	ENSG00000183091	NEB	yes
XLOC_000353	34.6474	47.5201	26.4663	30.5245	28.0831	TCONS_00000660	scaffold104	13200119	13459515	1783	ENSP00000172853	ENSG00000183091	NEB	yes
XLOC_000353	34.6474	47.5201	26.4663	30.5245	28.0831	TCONS_00000660	scaffold104	13200119	13459515	1783	ENSP00000172853	ENSG00000183091	NEB	yes
XLOC_000353	34.6474	47.5201	26.4663	30.5245	28.0831	TCONS_00000653	scaffold104	13200119	13459515	21354	ENSP00000386259	ENSG00000183091	NEB	yes
XLOC_000353	34.6474	47.5201	26.4663	30.5245	28.0831	TCONS_00000653	scaffold104	13200119	13459515	21354	ENSP00000386259	ENSG00000183091	NEB	yes
XLOC_000353	34.6474	47.5201	26.4663	30.5245	28.0831	TCONS_00000653	scaffold104	13200119	13459515	21354	ENSP00000386259	ENSG00000183091	NEB	yes
XLOC_000353	34.6474	47.5201	26.4663	30.5245	28.0831	TCONS_00000643	scaffold104	13200119	13459515	21515	ENSP00000416578	ENSG00000183091	NEB	yes
XLOC_000353	34.6474	47.5201	26.4663	30.5245	28.0831	TCONS_00000643	scaffold104	13200119	13459515	21515	ENSP00000416578	ENSG00000183091	NEB	yes
XLOC_000353	34.6474	47.5201	26.4663	30.5245	28.0831	TCONS_00000643	scaffold104	13200119	13459515	21515	ENSP00000416578	ENSG00000183091	NEB	yes
XLOC_000354	5.95016	5.80148	6.27037	7.26864	7.84308	TCONS_00000661	scaffold104	13607491	13643270	1747	ENSP00000243346	ENSG00000123609	NMI	NO
XLOC_000355	91.1105	101.914	94.5877	97.5237	98.5348	TCONS_00000662	scaffold104	13663508	13671919	4566	ENSP00000331211	ENSG00000184898	RBM43	NO
XLOC_000355	91.1105	101.914	94.5877	97.5237	98.5348	TCONS_00000664	scaffold104	13663508	13671919	5851	ENSP00000331211	ENSG00000184898	RBM43	NO
XLOC_000355	91.1105	101.914	94.5877	97.5237	98.5348	TCONS_00000663	scaffold104	13663508	13671919	2493	ENSP00000331211	ENSG00000184898	RBM43	NO
XLOC_000356	51.9017	54.1919	53.3562	52.9363	54.1013	TCONS_00000665	scaffold104	14670856	14693179	2734	ENSP00000263895	ENSG00000115963	RND3	NO
XLOC_000357	17.8372	17.4833	18.855	15.4936	18.0559	TCONS_00000668	scaffold104	15756041	15781549	755	ENSP00000389060	ENSG00000168288	MMADHC	NO
XLOC_000357	17.8372	17.4833	18.855	15.4936	18.0559	TCONS_00000666	scaffold104	15756041	15781549	992	ENSP00000389060	ENSG00000168288	MMADHC	NO
XLOC_000357	17.8372	17.4833	18.855	15.4936	18.0559	TCONS_00000667	scaffold104	15756041	15781549	6203	ENSP00000389060	ENSG00000168288	MMADHC	NO
XLOC_000358	10.3434	11.1341	13.141	9.66575	10.9313	TCONS_00000674	scaffold104	15901281	15946537	2534	ENSP00000347314	ENSG00000133104	SPG20	NO
XLOC_000358	10.3434	11.1341	13.141	9.66575	10.9313	TCONS_00000670	scaffold104	15901281	15946537	1308	ENSP00000347314	ENSG00000133104	SPG20	NO
XLOC_000358	10.3434	11.1341	13.141	9.66575	10.9313	TCONS_00000673	scaffold104	15901281	15946537	764	ENSP00000347314	ENSG00000133104	SPG20	NO
XLOC_000358	10.3434	11.1341	13.141	9.66575	10.9313	TCONS_00000671	scaffold104	15901281	15946537	1751	ENSP00000347314	ENSG00000133104	SPG20	NO
XLOC_000358	10.3434	11.1341	13.141	9.66575	10.9313	TCONS_00000669	scaffold104	15901281	15946537	1701	ENSP00000347314	ENSG00000133104	SPG20	NO
XLOC_000358	10.3434	11.1341	13.141	9.66575	10.9313	TCONS_00000672	scaffold104	15901281	15946537	1339	ENSP00000347314	ENSG00000133104	SPG20	NO
XLOC_000359	6.49897	6.64608	7.19962	7.7323	7.86536	TCONS_00000680	scaffold104	16185206	16595041	6568	ENSP00000369222	ENSG00000133083	DCLK1	NO
XLOC_000359	6.49897	6.64608	7.19962	7.7323	7.86536	TCONS_00000680	scaffold104	16185206	16595041	6568	ENSP00000353846	ENSG00000133083	DCLK1	NO
XLOC_000359	6.49897	6.64608	7.19962	7.7323	7.86536	TCONS_00000680	scaffold104	16185206	16595041	6568	ENSP00000369223	ENSG00000133083	DCLK1	NO
XLOC_000359	6.49897	6.64608	7.19962	7.7323	7.86536	TCONS_00000679	scaffold104	16185206	16595041	4948	ENSP00000369222	ENSG00000133083	DCLK1	NO
XLOC_000359	6.49897	6.64608	7.19962	7.7323	7.86536	TCONS_00000679	scaffold104	16185206	16595041	4948	ENSP00000353846	ENSG00000133083	DCLK1	NO
XLOC_000359	6.49897	6.64608	7.19962	7.7323	7.86536	TCONS_00000679	scaffold104	16185206	16595041	4948	ENSP00000369223	ENSG00000133083	DCLK1	NO
XLOC_000359	6.49897	6.64608	7.19962	7.7323	7.86536	TCONS_00000676	scaffold104	16185206	16595041	8268	ENSP00000369222	ENSG00000133083	DCLK1	NO
XLOC_000359	6.49897	6.64608	7.19962	7.7323	7.86536	TCONS_00000676	scaffold104	16185206	16595041	8268	ENSP00000353846	ENSG00000133083	DCLK1	NO
XLOC_000359	6.49897	6.64608	7.19962	7.7323	7.86536	TCONS_00000676	scaffold104	16185206	16595041	8268	ENSP00000369223	ENSG00000133083	DCLK1	NO
XLOC_000359	6.49897	6.64608	7.19962	7.7323	7.86536	TCONS_00000678	scaffold104	16185206	16595041	7075	ENSP00000369222	ENSG00000133083	DCLK1	NO
XLOC_000359	6.49897	6.64608	7.19962	7.7323	7.86536	TCONS_00000678	scaffold104	16185206	16595041	7075	ENSP00000353846	ENSG00000133083	DCLK1	NO
XLOC_000359	6.49897	6.64608	7.19962	7.7323	7.86536	TCONS_00000678	scaffold104	16185206	16595041	7075	ENSP00000369223	ENSG00000133083	DCLK1	NO
XLOC_000359	6.49897	6.64608	7.19962	7.7323	7.86536	TCONS_00000675	scaffold104	16185206	16595041	6174	ENSP00000369222	ENSG00000133083	DCLK1	NO
XLOC_000359	6.49897	6.64608	7.19962	7.7323	7.86536	TCONS_00000675	scaffold104	16185206	16595041	6174	ENSP00000353846	ENSG00000133083	DCLK1	NO
XLOC_000359	6.49897	6.64608	7.19962	7.7323	7.86536	TCONS_00000675	scaffold104	16185206	16595041	6174	ENSP00000369223	ENSG00000133083	DCLK1	NO
XLOC_000359	6.49897	6.64608	7.19962	7.7323	7.86536	TCONS_00000677	scaffold104	16185206	16595041	7120	ENSP00000369222	ENSG00000133083	DCLK1	NO
XLOC_000359	6.49897	6.64608	7.19962	7.7323	7.86536	TCONS_00000677	scaffold104	16185206	16595041	7120	ENSP00000353846	ENSG00000133083	DCLK1	NO
XLOC_000359	6.49897	6.64608	7.19962	7.7323	7.86536	TCONS_00000677	scaffold104	16185206	16595041	7120	ENSP00000369223	ENSG00000133083	DCLK1	NO
XLOC_000360	9.57157	9.5035	8.9566	10.5845	9.30816	TCONS_00000681	scaffold104	19509418	19798491	6011	ENSP00000338785	ENSG00000133121	STARD13	NO
XLOC_000360	9.57157	9.5035	8.9566	10.5845	9.30816	TCONS_00000682	scaffold104	19509418	19798491	5787	ENSP00000338785	ENSG00000133121	STARD13	NO
XLOC_000360	9.57157	9.5035	8.9566	10.5845	9.30816	TCONS_00000683	scaffold104	19509418	19798491	5871	ENSP00000338785	ENSG00000133121	STARD13	NO
XLOC_000361	23.1627	23.7065	22.7292	26.3104	24.2005	TCONS_00000689	scaffold104	20443774	20499599	830	ENSP00000423362	ENSG00000244754	N4BP2L2	NO
XLOC_000361	23.1627	23.7065	22.7292	26.3104	24.2005	TCONS_00000689	scaffold104	20443774	20499599	830	ENSP00000267068	ENSG00000244754	N4BP2L2	NO
XLOC_000361	23.1627	23.7065	22.7292	26.3104	24.2005	TCONS_00000689	scaffold104	20443774	20499599	830	ENSP00000382328	ENSG00000244754	N4BP2L2	NO
XLOC_000361	23.1627	23.7065	22.7292	26.3104	24.2005	TCONS_00000686	scaffold104	20443774	20499599	2591	ENSP00000423362	ENSG00000244754	N4BP2L2	NO
XLOC_000361	23.1627	23.7065	22.7292	26.3104	24.2005	TCONS_00000686	scaffold104	20443774	20499599	2591	ENSP00000267068	ENSG00000244754	N4BP2L2	NO
XLOC_000361	23.1627	23.7065	22.7292	26.3104	24.2005	TCONS_00000686	scaffold104	20443774	20499599	2591	ENSP00000382328	ENSG00000244754	N4BP2L2	NO
XLOC_000361	23.1627	23.7065	22.7292	26.3104	24.2005	TCONS_00000691	scaffold104	20443774	20499599	1894	ENSP00000423362	ENSG00000244754	N4BP2L2	NO
XLOC_000361	23.1627	23.7065	22.7292	26.3104	24.2005	TCONS_00000691	scaffold104	20443774	20499599	1894	ENSP00000267068	ENSG00000244754	N4BP2L2	NO
XLOC_000361	23.1627	23.7065	22.7292	26.3104	24.2005	TCONS_00000691	scaffold104	20443774	20499599	1894	ENSP00000382328	ENSG00000244754	N4BP2L2	NO
XLOC_000361	23.1627	23.7065	22.7292	26.3104	24.2005	TCONS_00000684	scaffold104	20443774	20499599	3724	ENSP00000423362	ENSG00000244754	N4BP2L2	NO
XLOC_000361	23.1627	23.7065	22.7292	26.3104	24.2005	TCONS_00000684	scaffold104	20443774	20499599	3724	ENSP00000267068	ENSG00000244754	N4BP2L2	NO
XLOC_000361	23.1627	23.7065	22.7292	26.3104	24.2005	TCONS_00000684	scaffold104	20443774	20499599	3724	ENSP00000382328	ENSG00000244754	N4BP2L2	NO
XLOC_000361	23.1627	23.7065	22.7292	26.3104	24.2005	TCONS_00000690	scaffold104	20443774	20499599	8406	ENSP00000423362	ENSG00000244754	N4BP2L2	NO
XLOC_000361	23.1627	23.7065	22.7292	26.3104	24.2005	TCONS_00000690	scaffold104	20443774	20499599	8406	ENSP00000267068	ENSG00000244754	N4BP2L2	NO
XLOC_000361	23.1627	23.7065	22.7292	26.3104	24.2005	TCONS_00000690	scaffold104	20443774	20499599	8406	ENSP00000382328	ENSG00000244754	N4BP2L2	NO
XLOC_000361	23.1627	23.7065	22.7292	26.3104	24.2005	TCONS_00000685	scaffold104	20443774	20499599	2285	ENSP00000423362	ENSG00000244754	N4BP2L2	NO
XLOC_000361	23.1627	23.7065	22.7292	26.3104	24.2005	TCONS_00000685	scaffold104	20443774	20499599	2285	ENSP00000267068	ENSG00000244754	N4BP2L2	NO
XLOC_000361	23.1627	23.7065	22.7292	26.3104	24.2005	TCONS_00000685	scaffold104	20443774	20499599	2285	ENSP00000382328	ENSG00000244754	N4BP2L2	NO
XLOC_000361	23.1627	23.7065	22.7292	26.3104	24.2005	TCONS_00000688	scaffold104	20443774	20499599	2710	ENSP00000423362	ENSG00000244754	N4BP2L2	NO
XLOC_000361	23.1627	23.7065	22.7292	26.3104	24.2005	TCONS_00000688	scaffold104	20443774	20499599	2710	ENSP00000267068	ENSG00000244754	N4BP2L2	NO
XLOC_000361	23.1627	23.7065	22.7292	26.3104	24.2005	TCONS_00000688	scaffold104	20443774	20499599	2710	ENSP00000382328	ENSG00000244754	N4BP2L2	NO
XLOC_000361	23.1627	23.7065	22.7292	26.3104	24.2005	TCONS_00000687	scaffold104	20443774	20499599	3971	ENSP00000423362	ENSG00000244754	N4BP2L2	NO
XLOC_000361	23.1627	23.7065	22.7292	26.3104	24.2005	TCONS_00000687	scaffold104	20443774	20499599	3971	ENSP00000267068	ENSG00000244754	N4BP2L2	NO
XLOC_000361	23.1627	23.7065	22.7292	26.3104	24.2005	TCONS_00000687	scaffold104	20443774	20499599	3971	ENSP00000382328	ENSG00000244754	N4BP2L2	NO
XLOC_000362	2.20671	2.91794	1.84181	2.30994	2.54067	TCONS_00000692	scaffold104	20511149	20514871	703	NA	NA	XLOC_000362	NO
XLOC_000363	12.7813	12.2954	13.1777	16.0734	13.9041	TCONS_00000699	scaffold104	20547405	20574633	2601	ENSP00000369473	ENSG00000139597	N4BP2L1	NO
XLOC_000363	12.7813	12.2954	13.1777	16.0734	13.9041	TCONS_00000693	scaffold104	20547405	20574633	2507	ENSP00000369473	ENSG00000139597	N4BP2L1	NO
XLOC_000363	12.7813	12.2954	13.1777	16.0734	13.9041	TCONS_00000694	scaffold104	20547405	20574633	2346	ENSP00000369473	ENSG00000139597	N4BP2L1	NO
XLOC_000363	12.7813	12.2954	13.1777	16.0734	13.9041	TCONS_00000696	scaffold104	20547405	20574633	2241	ENSP00000369473	ENSG00000139597	N4BP2L1	NO
XLOC_000363	12.7813	12.2954	13.1777	16.0734	13.9041	TCONS_00000698	scaffold104	20547405	20574633	2728	ENSP00000369473	ENSG00000139597	N4BP2L1	NO
XLOC_000363	12.7813	12.2954	13.1777	16.0734	13.9041	TCONS_00000695	scaffold104	20547405	20574633	7216	ENSP00000369473	ENSG00000139597	N4BP2L1	NO
XLOC_000363	12.7813	12.2954	13.1777	16.0734	13.9041	TCONS_00000697	scaffold104	20547405	20574633	5002	ENSP00000369473	ENSG00000139597	N4BP2L1	NO
XLOC_000364	1.24545	1.92816	1.57879	1.78964	1.31313	TCONS_00000700	scaffold104	21996163	21999389	1786	NA	NA	XLOC_000364	NO
XLOC_000365	21.4484	31.0234	28.8792	25.2423	22.801	TCONS_00000701	scaffold104	22008081	22048509	3823	ENSP00000318687	ENSG00000120694	HSPH1	yes
XLOC_000365	21.4484	31.0234	28.8792	25.2423	22.801	TCONS_00000703	scaffold104	22008081	22048509	3545	ENSP00000369768	ENSG00000120694	HSPH1	yes
XLOC_000365	21.4484	31.0234	28.8792	25.2423	22.801	TCONS_00000701	scaffold104	22008081	22048509	3823	ENSP00000369768	ENSG00000120694	HSPH1	yes
XLOC_000365	21.4484	31.0234	28.8792	25.2423	22.801	TCONS_00000702	scaffold104	22008081	22048509	4048	ENSP00000318687	ENSG00000120694	HSPH1	yes
XLOC_000365	21.4484	31.0234	28.8792	25.2423	22.801	TCONS_00000703	scaffold104	22008081	22048509	3545	ENSP00000318687	ENSG00000120694	HSPH1	yes
XLOC_000365	21.4484	31.0234	28.8792	25.2423	22.801	TCONS_00000702	scaffold104	22008081	22048509	4048	ENSP00000369768	ENSG00000120694	HSPH1	yes
XLOC_000366	101.452	95.3335	103.29	107.568	106.536	TCONS_00000706	scaffold104	22997422	23005451	4869	ENSP00000382417	ENSG00000189403	HMGB1	NO
XLOC_000366	101.452	95.3335	103.29	107.568	106.536	TCONS_00000706	scaffold104	22997422	23005451	4869	ENSP00000369904	ENSG00000189403	HMGB1	NO
XLOC_000366	101.452	95.3335	103.29	107.568	106.536	TCONS_00000704	scaffold104	22997422	23005451	4509	ENSP00000382417	ENSG00000189403	HMGB1	NO
XLOC_000366	101.452	95.3335	103.29	107.568	106.536	TCONS_00000704	scaffold104	22997422	23005451	4509	ENSP00000369904	ENSG00000189403	HMGB1	NO
XLOC_000366	101.452	95.3335	103.29	107.568	106.536	TCONS_00000705	scaffold104	22997422	23005451	4899	ENSP00000382417	ENSG00000189403	HMGB1	NO
XLOC_000366	101.452	95.3335	103.29	107.568	106.536	TCONS_00000705	scaffold104	22997422	23005451	4899	ENSP00000369904	ENSG00000189403	HMGB1	NO
XLOC_000366	101.452	95.3335	103.29	107.568	106.536	TCONS_00000707	scaffold104	22997422	23005451	4451	ENSP00000382417	ENSG00000189403	HMGB1	NO
XLOC_000366	101.452	95.3335	103.29	107.568	106.536	TCONS_00000707	scaffold104	22997422	23005451	4451	ENSP00000369904	ENSG00000189403	HMGB1	NO
XLOC_000367	2.76418	2.18128	2.69451	3.19673	3.1732	TCONS_00000708	scaffold104	23052247	23054634	1600	NA	NA	XLOC_000367	NO
XLOC_000367	2.76418	2.18128	2.69451	3.19673	3.1732	TCONS_00000709	scaffold104	23052247	23054634	1390	NA	NA	XLOC_000367	NO
XLOC_000368	4.18507	3.19399	4.50747	4.26494	3.56665	TCONS_00000710	scaffold104	23070023	23074276	1112	NA	NA	XLOC_000368	NO
XLOC_000369	4.84332	6.36997	6.60739	6.2694	7.01148	TCONS_00000713	scaffold104	23227895	23315559	861	ENSP00000369991	ENSG00000102781	KATNAL1	NO
XLOC_000369	4.84332	6.36997	6.60739	6.2694	7.01148	TCONS_00000711	scaffold104	23227895	23315559	1083	ENSP00000369991	ENSG00000102781	KATNAL1	NO
XLOC_000369	4.84332	6.36997	6.60739	6.2694	7.01148	TCONS_00000714	scaffold104	23227895	23315559	2260	ENSP00000369991	ENSG00000102781	KATNAL1	NO
XLOC_000369	4.84332	6.36997	6.60739	6.2694	7.01148	TCONS_00000712	scaffold104	23227895	23315559	1393	ENSP00000369991	ENSG00000102781	KATNAL1	NO
XLOC_000370	21.2901	24.039	24.0752	23.9435	22.9232	TCONS_00000715	scaffold104	23811638	23911529	4737	ENSP00000370055	ENSG00000122042	UBL3	NO
XLOC_000371	9.26176	8.96915	9.4859	8.13108	8.44149	TCONS_00000717	scaffold104	24142548	24213965	5996	ENSP00000370128	ENSG00000139514	SLC7A1	NO
XLOC_000371	9.26176	8.96915	9.4859	8.13108	8.44149	TCONS_00000718	scaffold104	24142548	24213965	8054	ENSP00000370128	ENSG00000139514	SLC7A1	NO
XLOC_000371	9.26176	8.96915	9.4859	8.13108	8.44149	TCONS_00000719	scaffold104	24142548	24213965	7567	ENSP00000370128	ENSG00000139514	SLC7A1	NO
XLOC_000371	9.26176	8.96915	9.4859	8.13108	8.44149	TCONS_00000716	scaffold104	24142548	24213965	8024	ENSP00000370128	ENSG00000139514	SLC7A1	NO
XLOC_000372	2.39107	2.45426	2.39973	2.24991	2.8085	TCONS_00000720	scaffold104	25029642	25042510	1867	ENSP00000266943	ENSG00000139508	SLC46A3	NO
XLOC_000373	2.47212	2.9583	1.51686	2.50055	3.81912	TCONS_00000721	scaffold104	25045213	25064634	2290	NA	NA	XLOC_000373	NO
XLOC_000374	8.1007	9.14051	7.26857	7.80585	8.22858	TCONS_00000723	scaffold104	25282278	25466633	7233	ENSP00000484039	ENSG00000102755	FLT1	NO
XLOC_000374	8.1007	9.14051	7.26857	7.80585	8.22858	TCONS_00000723	scaffold104	25282278	25466633	7233	ENSP00000282397	ENSG00000102755	FLT1	NO
XLOC_000374	8.1007	9.14051	7.26857	7.80585	8.22858	TCONS_00000722	scaffold104	25282278	25466633	6497	ENSP00000484039	ENSG00000102755	FLT1	NO
XLOC_000374	8.1007	9.14051	7.26857	7.80585	8.22858	TCONS_00000722	scaffold104	25282278	25466633	6497	ENSP00000282397	ENSG00000102755	FLT1	NO
XLOC_000375	13.1478	12.6362	10.2742	12.0111	14.4522	TCONS_00000724	scaffold104	25478933	25621749	610	ENSP00000382522	ENSG00000152520	PAN3	NO
XLOC_000376	3.61366	5.2352	3.77428	4.94819	4.26395	TCONS_00000725	scaffold104	25794817	25806089	592	ENSP00000333490	ENSG00000183463	URAD	NO
XLOC_000377	7.37498	8.13063	7.20146	7.74966	8.12546	TCONS_00000726	scaffold104	26263173	26366363	4585	ENSP00000325929	ENSG00000139517	LNX2	NO
XLOC_000377	7.37498	8.13063	7.20146	7.74966	8.12546	TCONS_00000727	scaffold104	26263173	26366363	4837	ENSP00000325929	ENSG00000139517	LNX2	NO
XLOC_000377	7.37498	8.13063	7.20146	7.74966	8.12546	TCONS_00000728	scaffold104	26263173	26366363	4556	ENSP00000325929	ENSG00000139517	LNX2	NO
XLOC_000378	8.39667	9.30515	8.50183	9.0003	8.63108	TCONS_00000732	scaffold104	26497670	26532763	1128	ENSP00000384659	ENSG00000122033	MTIF3	NO
XLOC_000378	8.39667	9.30515	8.50183	9.0003	8.63108	TCONS_00000730	scaffold104	26497670	26532763	1082	ENSP00000384659	ENSG00000122033	MTIF3	NO
XLOC_000378	8.39667	9.30515	8.50183	9.0003	8.63108	TCONS_00000731	scaffold104	26497670	26532763	978	ENSP00000384659	ENSG00000122033	MTIF3	NO
XLOC_000378	8.39667	9.30515	8.50183	9.0003	8.63108	TCONS_00000729	scaffold104	26497670	26532763	1268	ENSP00000384659	ENSG00000122033	MTIF3	NO
XLOC_000379	9.97979	11.1745	7.9364	8.20969	12.6238	TCONS_00000735	scaffold104	26994552	27067533	6387	ENSP00000282344	ENSG00000152484	USP12	NO
XLOC_000379	9.97979	11.1745	7.9364	8.20969	12.6238	TCONS_00000734	scaffold104	26994552	27067533	6022	ENSP00000282344	ENSG00000152484	USP12	NO
XLOC_000379	9.97979	11.1745	7.9364	8.20969	12.6238	TCONS_00000733	scaffold104	26994552	27067533	797	ENSP00000282344	ENSG00000152484	USP12	NO
XLOC_000380	15.3539	16.4624	17.6112	18.3509	16.156	TCONS_00000739	scaffold104	28252755	28264627	3697	ENSP00000370982	ENSG00000127870	RNF6	NO
XLOC_000380	15.3539	16.4624	17.6112	18.3509	16.156	TCONS_00000736	scaffold104	28252755	28264627	3513	ENSP00000370982	ENSG00000127870	RNF6	NO
XLOC_000380	15.3539	16.4624	17.6112	18.3509	16.156	TCONS_00000737	scaffold104	28252755	28264627	3692	ENSP00000370982	ENSG00000127870	RNF6	NO
XLOC_000380	15.3539	16.4624	17.6112	18.3509	16.156	TCONS_00000738	scaffold104	28252755	28264627	3480	ENSP00000370982	ENSG00000127870	RNF6	NO
XLOC_000380	15.3539	16.4624	17.6112	18.3509	16.156	TCONS_00000740	scaffold104	28252755	28264627	3373	ENSP00000370982	ENSG00000127870	RNF6	NO
XLOC_000381	3.29598	3.60624	4.10649	4.68774	3.57815	TCONS_00000743	scaffold104	28368302	28949204	2957	ENSP00000371070	ENSG00000132932	ATP8A2	NO
XLOC_000381	3.29598	3.60624	4.10649	4.68774	3.57815	TCONS_00000745	scaffold104	28368302	28949204	2075	ENSP00000371070	ENSG00000132932	ATP8A2	NO
XLOC_000381	3.29598	3.60624	4.10649	4.68774	3.57815	TCONS_00000744	scaffold104	28368302	28949204	522	ENSP00000371070	ENSG00000132932	ATP8A2	NO
XLOC_000381	3.29598	3.60624	4.10649	4.68774	3.57815	TCONS_00000741	scaffold104	28368302	28949204	1605	ENSP00000371070	ENSG00000132932	ATP8A2	NO
XLOC_000381	3.29598	3.60624	4.10649	4.68774	3.57815	TCONS_00000742	scaffold104	28368302	28949204	3046	ENSP00000371070	ENSG00000132932	ATP8A2	NO
XLOC_000382	2.07354	1.75594	1.1063	1.9602	0.876943	TCONS_00000746	scaffold104	28967023	29119864	516	ENSP00000371070	ENSG00000132932	ATP8A2	NO
XLOC_000383	13.1691	13.3841	13.1071	13.2136	13.6399	TCONS_00000747	scaffold104	29279682	29328301	4530	ENSP00000371221	ENSG00000139505	MTMR6	NO
XLOC_000384	3.45731	3.32021	3.71784	3.26132	3.55613	TCONS_00000749	scaffold104	29803271	29951959	8912	ENSP00000371542	ENSG00000182957	SPATA13	NO
XLOC_000384	3.45731	3.32021	3.71784	3.26132	3.55613	TCONS_00000750	scaffold104	29803271	29951959	7110	ENSP00000371542	ENSG00000182957	SPATA13	NO
XLOC_000384	3.45731	3.32021	3.71784	3.26132	3.55613	TCONS_00000748	scaffold104	29803271	29951959	3908	ENSP00000371542	ENSG00000182957	SPATA13	NO
XLOC_000385	6.7631	7.10555	6.62416	6.389	6.94928	TCONS_00000754	scaffold104	29979166	30169302	2346	ENSP00000371607	ENSG00000027001	MIPEP	NO
XLOC_000385	6.7631	7.10555	6.62416	6.389	6.94928	TCONS_00000752	scaffold104	29979166	30169302	3036	ENSP00000371607	ENSG00000027001	MIPEP	NO
XLOC_000385	6.7631	7.10555	6.62416	6.389	6.94928	TCONS_00000753	scaffold104	29979166	30169302	2794	ENSP00000371607	ENSG00000027001	MIPEP	NO
XLOC_000385	6.7631	7.10555	6.62416	6.389	6.94928	TCONS_00000751	scaffold104	29979166	30169302	2972	ENSP00000371607	ENSG00000027001	MIPEP	NO
XLOC_000386	18.5602	21.243	19.7198	16.6497	20.1727	TCONS_00000756	scaffold104	30460223	30548766	15944	ENSP00000371735	ENSG00000151835	SACS	NO
XLOC_000386	18.5602	21.243	19.7198	16.6497	20.1727	TCONS_00000758	scaffold104	30460223	30548766	15851	ENSP00000371735	ENSG00000151835	SACS	NO
XLOC_000386	18.5602	21.243	19.7198	16.6497	20.1727	TCONS_00000757	scaffold104	30460223	30548766	16137	ENSP00000371735	ENSG00000151835	SACS	NO
XLOC_000386	18.5602	21.243	19.7198	16.6497	20.1727	TCONS_00000755	scaffold104	30460223	30548766	16129	ENSP00000371735	ENSG00000151835	SACS	NO
XLOC_000387	7.69794	7.38333	6.71238	6.90285	7.07471	TCONS_00000759	scaffold104	33344672	33519018	4760	ENSP00000371811	ENSG00000165487	MICU2	NO
XLOC_000388	8.10419	7.99561	8.12898	8.65567	9.11752	TCONS_00000763	scaffold104	33560067	33700404	1726	ENSP00000401232	ENSG00000180776	ZDHHC20	NO
XLOC_000388	8.10419	7.99561	8.12898	8.65567	9.11752	TCONS_00000762	scaffold104	33560067	33700404	14732	ENSP00000401232	ENSG00000180776	ZDHHC20	NO
XLOC_000388	8.10419	7.99561	8.12898	8.65567	9.11752	TCONS_00000760	scaffold104	33560067	33700404	14625	ENSP00000401232	ENSG00000180776	ZDHHC20	NO
XLOC_000388	8.10419	7.99561	8.12898	8.65567	9.11752	TCONS_00000761	scaffold104	33560067	33700404	13584	ENSP00000401232	ENSG00000180776	ZDHHC20	NO
XLOC_000389	9.45275	10.0135	10.1847	9.31357	9.84233	TCONS_00000765	scaffold104	33867379	33942891	5667	ENSP00000372035	ENSG00000150457	LATS2	NO
XLOC_000389	9.45275	10.0135	10.1847	9.31357	9.84233	TCONS_00000764	scaffold104	33867379	33942891	5706	ENSP00000372035	ENSG00000150457	LATS2	NO
XLOC_000390	14.17	15.9493	15.0351	18.2548	18.3734	TCONS_00000771	scaffold104	34009761	34144708	8854	ENSP00000383444	ENSG00000132953	XPO4	NO
XLOC_000390	14.17	15.9493	15.0351	18.2548	18.3734	TCONS_00000771	scaffold104	34009761	34144708	8854	ENSP00000255305	ENSG00000132953	XPO4	NO
XLOC_000390	14.17	15.9493	15.0351	18.2548	18.3734	TCONS_00000774	scaffold104	34009761	34144708	1119	ENSP00000383444	ENSG00000132953	XPO4	NO
XLOC_000390	14.17	15.9493	15.0351	18.2548	18.3734	TCONS_00000774	scaffold104	34009761	34144708	1119	ENSP00000255305	ENSG00000132953	XPO4	NO
XLOC_000390	14.17	15.9493	15.0351	18.2548	18.3734	TCONS_00000772	scaffold104	34009761	34144708	8745	ENSP00000383444	ENSG00000132953	XPO4	NO
XLOC_000390	14.17	15.9493	15.0351	18.2548	18.3734	TCONS_00000772	scaffold104	34009761	34144708	8745	ENSP00000255305	ENSG00000132953	XPO4	NO
XLOC_000390	14.17	15.9493	15.0351	18.2548	18.3734	TCONS_00000768	scaffold104	34009761	34144708	806	ENSP00000383444	ENSG00000132953	XPO4	NO
XLOC_000390	14.17	15.9493	15.0351	18.2548	18.3734	TCONS_00000768	scaffold104	34009761	34144708	806	ENSP00000255305	ENSG00000132953	XPO4	NO
XLOC_000390	14.17	15.9493	15.0351	18.2548	18.3734	TCONS_00000770	scaffold104	34009761	34144708	2893	ENSP00000383444	ENSG00000132953	XPO4	NO
XLOC_000390	14.17	15.9493	15.0351	18.2548	18.3734	TCONS_00000770	scaffold104	34009761	34144708	2893	ENSP00000255305	ENSG00000132953	XPO4	NO
XLOC_000390	14.17	15.9493	15.0351	18.2548	18.3734	TCONS_00000767	scaffold104	34009761	34144708	8911	ENSP00000383444	ENSG00000132953	XPO4	NO
XLOC_000390	14.17	15.9493	15.0351	18.2548	18.3734	TCONS_00000767	scaffold104	34009761	34144708	8911	ENSP00000255305	ENSG00000132953	XPO4	NO
XLOC_000390	14.17	15.9493	15.0351	18.2548	18.3734	TCONS_00000766	scaffold104	34009761	34144708	8733	ENSP00000383444	ENSG00000132953	XPO4	NO
XLOC_000390	14.17	15.9493	15.0351	18.2548	18.3734	TCONS_00000766	scaffold104	34009761	34144708	8733	ENSP00000255305	ENSG00000132953	XPO4	NO
XLOC_000390	14.17	15.9493	15.0351	18.2548	18.3734	TCONS_00000769	scaffold104	34009761	34144708	8658	ENSP00000383444	ENSG00000132953	XPO4	NO
XLOC_000390	14.17	15.9493	15.0351	18.2548	18.3734	TCONS_00000769	scaffold104	34009761	34144708	8658	ENSP00000255305	ENSG00000132953	XPO4	NO
XLOC_000390	14.17	15.9493	15.0351	18.2548	18.3734	TCONS_00000773	scaffold104	34009761	34144708	1399	ENSP00000383444	ENSG00000132953	XPO4	NO
XLOC_000390	14.17	15.9493	15.0351	18.2548	18.3734	TCONS_00000773	scaffold104	34009761	34144708	1399	ENSP00000255305	ENSG00000132953	XPO4	NO
XLOC_000391	4.29476	3.97392	3.98746	4.34427	4.22891	TCONS_00000775	scaffold104	34153050	34181174	8536	ENSP00000372202	ENSG00000150456	N6AMT2	NO
XLOC_000391	4.29476	3.97392	3.98746	4.34427	4.22891	TCONS_00000776	scaffold104	34153050	34181174	8577	ENSP00000372202	ENSG00000150456	N6AMT2	NO
XLOC_000392	4.34967	3.62496	3.92887	4.17445	4.48704	TCONS_00000777	scaffold104	2149033	2189900	4293	ENSP00000233612	ENSG00000115271	GCA	NO
XLOC_000393	23.8351	22.4578	23.7753	24.2573	24.3157	TCONS_00000778	scaffold104	3267805	3367960	1418	ENSP00000386541	ENSG00000115233	PSMD14	NO
XLOC_000393	23.8351	22.4578	23.7753	24.2573	24.3157	TCONS_00000779	scaffold104	3267805	3367960	1558	ENSP00000386541	ENSG00000115233	PSMD14	NO
XLOC_000394	11.3042	11.7862	9.79753	11.8817	13.4425	TCONS_00000781	scaffold104	3511244	3602596	2302	ENSP00000376505	ENSG00000136560	TANK	NO
XLOC_000394	11.3042	11.7862	9.79753	11.8817	13.4425	TCONS_00000783	scaffold104	3511244	3602596	2411	ENSP00000376505	ENSG00000136560	TANK	NO
XLOC_000394	11.3042	11.7862	9.79753	11.8817	13.4425	TCONS_00000784	scaffold104	3511244	3602596	2277	ENSP00000376505	ENSG00000136560	TANK	NO
XLOC_000394	11.3042	11.7862	9.79753	11.8817	13.4425	TCONS_00000785	scaffold104	3511244	3602596	2354	ENSP00000376505	ENSG00000136560	TANK	NO
XLOC_000394	11.3042	11.7862	9.79753	11.8817	13.4425	TCONS_00000782	scaffold104	3511244	3602596	2422	ENSP00000376505	ENSG00000136560	TANK	NO
XLOC_000394	11.3042	11.7862	9.79753	11.8817	13.4425	TCONS_00000780	scaffold104	3511244	3602596	2233	ENSP00000376505	ENSG00000136560	TANK	NO
XLOC_000395	19.3636	21.1367	19.9097	22.3302	22.6375	TCONS_00000797	scaffold104	5188063	5292981	13688	ENSP00000387238	ENSG00000136536	Mar-07	NO
XLOC_000395	19.3636	21.1367	19.9097	22.3302	22.6375	TCONS_00000797	scaffold104	5188063	5292981	13688	ENSP00000387238	ENSG00000136536	L1TD1	NO
XLOC_000395	19.3636	21.1367	19.9097	22.3302	22.6375	TCONS_00000797	scaffold104	5188063	5292981	13688	ENSP00000259050	ENSG00000136536	Mar-07	NO
XLOC_000395	19.3636	21.1367	19.9097	22.3302	22.6375	TCONS_00000797	scaffold104	5188063	5292981	13688	ENSP00000259050	ENSG00000136536	L1TD1	NO
XLOC_000395	19.3636	21.1367	19.9097	22.3302	22.6375	TCONS_00000797	scaffold104	5188063	5292981	13688	ENSP00000442992	ENSG00000136536	Mar-07	NO
XLOC_000395	19.3636	21.1367	19.9097	22.3302	22.6375	TCONS_00000797	scaffold104	5188063	5292981	13688	ENSP00000442992	ENSG00000136536	L1TD1	NO
XLOC_000395	19.3636	21.1367	19.9097	22.3302	22.6375	TCONS_00000797	scaffold104	5188063	5292981	13688	ENSP00000392862	ENSG00000136536	Mar-07	NO
XLOC_000395	19.3636	21.1367	19.9097	22.3302	22.6375	TCONS_00000797	scaffold104	5188063	5292981	13688	ENSP00000392862	ENSG00000136536	L1TD1	NO
XLOC_000395	19.3636	21.1367	19.9097	22.3302	22.6375	TCONS_00000797	scaffold104	5188063	5292981	13688	ENSP00000419901	ENSG00000240563	Mar-07	NO
XLOC_000395	19.3636	21.1367	19.9097	22.3302	22.6375	TCONS_00000797	scaffold104	5188063	5292981	13688	ENSP00000419901	ENSG00000240563	L1TD1	NO
XLOC_000395	19.3636	21.1367	19.9097	22.3302	22.6375	TCONS_00000798	scaffold104	5188063	5292981	14322	ENSP00000387238	ENSG00000136536	Mar-07	NO
XLOC_000395	19.3636	21.1367	19.9097	22.3302	22.6375	TCONS_00000798	scaffold104	5188063	5292981	14322	ENSP00000387238	ENSG00000136536	L1TD1	NO
XLOC_000395	19.3636	21.1367	19.9097	22.3302	22.6375	TCONS_00000798	scaffold104	5188063	5292981	14322	ENSP00000259050	ENSG00000136536	Mar-07	NO
XLOC_000395	19.3636	21.1367	19.9097	22.3302	22.6375	TCONS_00000798	scaffold104	5188063	5292981	14322	ENSP00000259050	ENSG00000136536	L1TD1	NO
XLOC_000395	19.3636	21.1367	19.9097	22.3302	22.6375	TCONS_00000798	scaffold104	5188063	5292981	14322	ENSP00000442992	ENSG00000136536	Mar-07	NO
XLOC_000395	19.3636	21.1367	19.9097	22.3302	22.6375	TCONS_00000798	scaffold104	5188063	5292981	14322	ENSP00000442992	ENSG00000136536	L1TD1	NO
XLOC_000395	19.3636	21.1367	19.9097	22.3302	22.6375	TCONS_00000798	scaffold104	5188063	5292981	14322	ENSP00000392862	ENSG00000136536	Mar-07	NO
XLOC_000395	19.3636	21.1367	19.9097	22.3302	22.6375	TCONS_00000798	scaffold104	5188063	5292981	14322	ENSP00000392862	ENSG00000136536	L1TD1	NO
XLOC_000395	19.3636	21.1367	19.9097	22.3302	22.6375	TCONS_00000798	scaffold104	5188063	5292981	14322	ENSP00000419901	ENSG00000240563	Mar-07	NO
XLOC_000395	19.3636	21.1367	19.9097	22.3302	22.6375	TCONS_00000798	scaffold104	5188063	5292981	14322	ENSP00000419901	ENSG00000240563	L1TD1	NO
XLOC_000395	19.3636	21.1367	19.9097	22.3302	22.6375	TCONS_00000799	scaffold104	5188063	5292981	11707	ENSP00000387238	ENSG00000136536	Mar-07	NO
XLOC_000395	19.3636	21.1367	19.9097	22.3302	22.6375	TCONS_00000799	scaffold104	5188063	5292981	11707	ENSP00000387238	ENSG00000136536	L1TD1	NO
XLOC_000395	19.3636	21.1367	19.9097	22.3302	22.6375	TCONS_00000799	scaffold104	5188063	5292981	11707	ENSP00000259050	ENSG00000136536	Mar-07	NO
XLOC_000395	19.3636	21.1367	19.9097	22.3302	22.6375	TCONS_00000799	scaffold104	5188063	5292981	11707	ENSP00000259050	ENSG00000136536	L1TD1	NO
XLOC_000395	19.3636	21.1367	19.9097	22.3302	22.6375	TCONS_00000799	scaffold104	5188063	5292981	11707	ENSP00000442992	ENSG00000136536	Mar-07	NO
XLOC_000395	19.3636	21.1367	19.9097	22.3302	22.6375	TCONS_00000799	scaffold104	5188063	5292981	11707	ENSP00000442992	ENSG00000136536	L1TD1	NO
XLOC_000395	19.3636	21.1367	19.9097	22.3302	22.6375	TCONS_00000799	scaffold104	5188063	5292981	11707	ENSP00000392862	ENSG00000136536	Mar-07	NO
XLOC_000395	19.3636	21.1367	19.9097	22.3302	22.6375	TCONS_00000799	scaffold104	5188063	5292981	11707	ENSP00000392862	ENSG00000136536	L1TD1	NO
XLOC_000395	19.3636	21.1367	19.9097	22.3302	22.6375	TCONS_00000799	scaffold104	5188063	5292981	11707	ENSP00000419901	ENSG00000240563	Mar-07	NO
XLOC_000395	19.3636	21.1367	19.9097	22.3302	22.6375	TCONS_00000799	scaffold104	5188063	5292981	11707	ENSP00000419901	ENSG00000240563	L1TD1	NO
XLOC_000395	19.3636	21.1367	19.9097	22.3302	22.6375	TCONS_00000801	scaffold104	5188063	5292981	2276	ENSP00000387238	ENSG00000136536	Mar-07	NO
XLOC_000395	19.3636	21.1367	19.9097	22.3302	22.6375	TCONS_00000801	scaffold104	5188063	5292981	2276	ENSP00000387238	ENSG00000136536	L1TD1	NO
XLOC_000395	19.3636	21.1367	19.9097	22.3302	22.6375	TCONS_00000801	scaffold104	5188063	5292981	2276	ENSP00000259050	ENSG00000136536	Mar-07	NO
XLOC_000395	19.3636	21.1367	19.9097	22.3302	22.6375	TCONS_00000801	scaffold104	5188063	5292981	2276	ENSP00000259050	ENSG00000136536	L1TD1	NO
XLOC_000395	19.3636	21.1367	19.9097	22.3302	22.6375	TCONS_00000801	scaffold104	5188063	5292981	2276	ENSP00000442992	ENSG00000136536	Mar-07	NO
XLOC_000395	19.3636	21.1367	19.9097	22.3302	22.6375	TCONS_00000801	scaffold104	5188063	5292981	2276	ENSP00000442992	ENSG00000136536	L1TD1	NO
XLOC_000395	19.3636	21.1367	19.9097	22.3302	22.6375	TCONS_00000801	scaffold104	5188063	5292981	2276	ENSP00000392862	ENSG00000136536	Mar-07	NO
XLOC_000395	19.3636	21.1367	19.9097	22.3302	22.6375	TCONS_00000801	scaffold104	5188063	5292981	2276	ENSP00000392862	ENSG00000136536	L1TD1	NO
XLOC_000395	19.3636	21.1367	19.9097	22.3302	22.6375	TCONS_00000801	scaffold104	5188063	5292981	2276	ENSP00000419901	ENSG00000240563	Mar-07	NO
XLOC_000395	19.3636	21.1367	19.9097	22.3302	22.6375	TCONS_00000801	scaffold104	5188063	5292981	2276	ENSP00000419901	ENSG00000240563	L1TD1	NO
XLOC_000395	19.3636	21.1367	19.9097	22.3302	22.6375	TCONS_00000800	scaffold104	5188063	5292981	13255	ENSP00000387238	ENSG00000136536	Mar-07	NO
XLOC_000395	19.3636	21.1367	19.9097	22.3302	22.6375	TCONS_00000800	scaffold104	5188063	5292981	13255	ENSP00000387238	ENSG00000136536	L1TD1	NO
XLOC_000395	19.3636	21.1367	19.9097	22.3302	22.6375	TCONS_00000800	scaffold104	5188063	5292981	13255	ENSP00000259050	ENSG00000136536	Mar-07	NO
XLOC_000395	19.3636	21.1367	19.9097	22.3302	22.6375	TCONS_00000800	scaffold104	5188063	5292981	13255	ENSP00000259050	ENSG00000136536	L1TD1	NO
XLOC_000395	19.3636	21.1367	19.9097	22.3302	22.6375	TCONS_00000800	scaffold104	5188063	5292981	13255	ENSP00000442992	ENSG00000136536	Mar-07	NO
XLOC_000395	19.3636	21.1367	19.9097	22.3302	22.6375	TCONS_00000800	scaffold104	5188063	5292981	13255	ENSP00000442992	ENSG00000136536	L1TD1	NO
XLOC_000395	19.3636	21.1367	19.9097	22.3302	22.6375	TCONS_00000800	scaffold104	5188063	5292981	13255	ENSP00000392862	ENSG00000136536	Mar-07	NO
XLOC_000395	19.3636	21.1367	19.9097	22.3302	22.6375	TCONS_00000800	scaffold104	5188063	5292981	13255	ENSP00000392862	ENSG00000136536	L1TD1	NO
XLOC_000395	19.3636	21.1367	19.9097	22.3302	22.6375	TCONS_00000800	scaffold104	5188063	5292981	13255	ENSP00000419901	ENSG00000240563	Mar-07	NO
XLOC_000395	19.3636	21.1367	19.9097	22.3302	22.6375	TCONS_00000800	scaffold104	5188063	5292981	13255	ENSP00000419901	ENSG00000240563	L1TD1	NO
XLOC_000395	19.3636	21.1367	19.9097	22.3302	22.6375	TCONS_00000789	scaffold104	5188063	5292981	16544	ENSP00000387238	ENSG00000136536	Mar-07	NO
XLOC_000395	19.3636	21.1367	19.9097	22.3302	22.6375	TCONS_00000789	scaffold104	5188063	5292981	16544	ENSP00000387238	ENSG00000136536	L1TD1	NO
XLOC_000395	19.3636	21.1367	19.9097	22.3302	22.6375	TCONS_00000789	scaffold104	5188063	5292981	16544	ENSP00000259050	ENSG00000136536	Mar-07	NO
XLOC_000395	19.3636	21.1367	19.9097	22.3302	22.6375	TCONS_00000789	scaffold104	5188063	5292981	16544	ENSP00000259050	ENSG00000136536	L1TD1	NO
XLOC_000395	19.3636	21.1367	19.9097	22.3302	22.6375	TCONS_00000789	scaffold104	5188063	5292981	16544	ENSP00000442992	ENSG00000136536	Mar-07	NO
XLOC_000395	19.3636	21.1367	19.9097	22.3302	22.6375	TCONS_00000789	scaffold104	5188063	5292981	16544	ENSP00000442992	ENSG00000136536	L1TD1	NO
XLOC_000395	19.3636	21.1367	19.9097	22.3302	22.6375	TCONS_00000789	scaffold104	5188063	5292981	16544	ENSP00000392862	ENSG00000136536	Mar-07	NO
XLOC_000395	19.3636	21.1367	19.9097	22.3302	22.6375	TCONS_00000789	scaffold104	5188063	5292981	16544	ENSP00000392862	ENSG00000136536	L1TD1	NO
XLOC_000395	19.3636	21.1367	19.9097	22.3302	22.6375	TCONS_00000789	scaffold104	5188063	5292981	16544	ENSP00000419901	ENSG00000240563	Mar-07	NO
XLOC_000395	19.3636	21.1367	19.9097	22.3302	22.6375	TCONS_00000789	scaffold104	5188063	5292981	16544	ENSP00000419901	ENSG00000240563	L1TD1	NO
XLOC_000395	19.3636	21.1367	19.9097	22.3302	22.6375	TCONS_00000795	scaffold104	5188063	5292981	13847	ENSP00000387238	ENSG00000136536	Mar-07	NO
XLOC_000395	19.3636	21.1367	19.9097	22.3302	22.6375	TCONS_00000795	scaffold104	5188063	5292981	13847	ENSP00000387238	ENSG00000136536	L1TD1	NO
XLOC_000395	19.3636	21.1367	19.9097	22.3302	22.6375	TCONS_00000795	scaffold104	5188063	5292981	13847	ENSP00000259050	ENSG00000136536	Mar-07	NO
XLOC_000395	19.3636	21.1367	19.9097	22.3302	22.6375	TCONS_00000795	scaffold104	5188063	5292981	13847	ENSP00000259050	ENSG00000136536	L1TD1	NO
XLOC_000395	19.3636	21.1367	19.9097	22.3302	22.6375	TCONS_00000795	scaffold104	5188063	5292981	13847	ENSP00000442992	ENSG00000136536	Mar-07	NO
XLOC_000395	19.3636	21.1367	19.9097	22.3302	22.6375	TCONS_00000795	scaffold104	5188063	5292981	13847	ENSP00000442992	ENSG00000136536	L1TD1	NO
XLOC_000395	19.3636	21.1367	19.9097	22.3302	22.6375	TCONS_00000795	scaffold104	5188063	5292981	13847	ENSP00000392862	ENSG00000136536	Mar-07	NO
XLOC_000395	19.3636	21.1367	19.9097	22.3302	22.6375	TCONS_00000795	scaffold104	5188063	5292981	13847	ENSP00000392862	ENSG00000136536	L1TD1	NO
XLOC_000395	19.3636	21.1367	19.9097	22.3302	22.6375	TCONS_00000795	scaffold104	5188063	5292981	13847	ENSP00000419901	ENSG00000240563	Mar-07	NO
XLOC_000395	19.3636	21.1367	19.9097	22.3302	22.6375	TCONS_00000795	scaffold104	5188063	5292981	13847	ENSP00000419901	ENSG00000240563	L1TD1	NO
XLOC_000395	19.3636	21.1367	19.9097	22.3302	22.6375	TCONS_00000802	scaffold104	5188063	5292981	14112	ENSP00000387238	ENSG00000136536	Mar-07	NO
XLOC_000395	19.3636	21.1367	19.9097	22.3302	22.6375	TCONS_00000802	scaffold104	5188063	5292981	14112	ENSP00000387238	ENSG00000136536	L1TD1	NO
XLOC_000395	19.3636	21.1367	19.9097	22.3302	22.6375	TCONS_00000802	scaffold104	5188063	5292981	14112	ENSP00000259050	ENSG00000136536	Mar-07	NO
XLOC_000395	19.3636	21.1367	19.9097	22.3302	22.6375	TCONS_00000802	scaffold104	5188063	5292981	14112	ENSP00000259050	ENSG00000136536	L1TD1	NO
XLOC_000395	19.3636	21.1367	19.9097	22.3302	22.6375	TCONS_00000802	scaffold104	5188063	5292981	14112	ENSP00000442992	ENSG00000136536	Mar-07	NO
XLOC_000395	19.3636	21.1367	19.9097	22.3302	22.6375	TCONS_00000802	scaffold104	5188063	5292981	14112	ENSP00000442992	ENSG00000136536	L1TD1	NO
XLOC_000395	19.3636	21.1367	19.9097	22.3302	22.6375	TCONS_00000802	scaffold104	5188063	5292981	14112	ENSP00000392862	ENSG00000136536	Mar-07	NO
XLOC_000395	19.3636	21.1367	19.9097	22.3302	22.6375	TCONS_00000802	scaffold104	5188063	5292981	14112	ENSP00000392862	ENSG00000136536	L1TD1	NO
XLOC_000395	19.3636	21.1367	19.9097	22.3302	22.6375	TCONS_00000802	scaffold104	5188063	5292981	14112	ENSP00000419901	ENSG00000240563	Mar-07	NO
XLOC_000395	19.3636	21.1367	19.9097	22.3302	22.6375	TCONS_00000802	scaffold104	5188063	5292981	14112	ENSP00000419901	ENSG00000240563	L1TD1	NO
XLOC_000395	19.3636	21.1367	19.9097	22.3302	22.6375	TCONS_00000792	scaffold104	5188063	5292981	16216	ENSP00000387238	ENSG00000136536	Mar-07	NO
XLOC_000395	19.3636	21.1367	19.9097	22.3302	22.6375	TCONS_00000792	scaffold104	5188063	5292981	16216	ENSP00000387238	ENSG00000136536	L1TD1	NO
XLOC_000395	19.3636	21.1367	19.9097	22.3302	22.6375	TCONS_00000792	scaffold104	5188063	5292981	16216	ENSP00000259050	ENSG00000136536	Mar-07	NO
XLOC_000395	19.3636	21.1367	19.9097	22.3302	22.6375	TCONS_00000792	scaffold104	5188063	5292981	16216	ENSP00000259050	ENSG00000136536	L1TD1	NO
XLOC_000395	19.3636	21.1367	19.9097	22.3302	22.6375	TCONS_00000792	scaffold104	5188063	5292981	16216	ENSP00000442992	ENSG00000136536	Mar-07	NO
XLOC_000395	19.3636	21.1367	19.9097	22.3302	22.6375	TCONS_00000792	scaffold104	5188063	5292981	16216	ENSP00000442992	ENSG00000136536	L1TD1	NO
XLOC_000395	19.3636	21.1367	19.9097	22.3302	22.6375	TCONS_00000792	scaffold104	5188063	5292981	16216	ENSP00000392862	ENSG00000136536	Mar-07	NO
XLOC_000395	19.3636	21.1367	19.9097	22.3302	22.6375	TCONS_00000792	scaffold104	5188063	5292981	16216	ENSP00000392862	ENSG00000136536	L1TD1	NO
XLOC_000395	19.3636	21.1367	19.9097	22.3302	22.6375	TCONS_00000792	scaffold104	5188063	5292981	16216	ENSP00000419901	ENSG00000240563	Mar-07	NO
XLOC_000395	19.3636	21.1367	19.9097	22.3302	22.6375	TCONS_00000792	scaffold104	5188063	5292981	16216	ENSP00000419901	ENSG00000240563	L1TD1	NO
XLOC_000395	19.3636	21.1367	19.9097	22.3302	22.6375	TCONS_00000794	scaffold104	5188063	5292981	16548	ENSP00000387238	ENSG00000136536	Mar-07	NO
XLOC_000395	19.3636	21.1367	19.9097	22.3302	22.6375	TCONS_00000794	scaffold104	5188063	5292981	16548	ENSP00000387238	ENSG00000136536	L1TD1	NO
XLOC_000395	19.3636	21.1367	19.9097	22.3302	22.6375	TCONS_00000794	scaffold104	5188063	5292981	16548	ENSP00000259050	ENSG00000136536	Mar-07	NO
XLOC_000395	19.3636	21.1367	19.9097	22.3302	22.6375	TCONS_00000794	scaffold104	5188063	5292981	16548	ENSP00000259050	ENSG00000136536	L1TD1	NO
XLOC_000395	19.3636	21.1367	19.9097	22.3302	22.6375	TCONS_00000794	scaffold104	5188063	5292981	16548	ENSP00000442992	ENSG00000136536	Mar-07	NO
XLOC_000395	19.3636	21.1367	19.9097	22.3302	22.6375	TCONS_00000794	scaffold104	5188063	5292981	16548	ENSP00000442992	ENSG00000136536	L1TD1	NO
XLOC_000395	19.3636	21.1367	19.9097	22.3302	22.6375	TCONS_00000794	scaffold104	5188063	5292981	16548	ENSP00000392862	ENSG00000136536	Mar-07	NO
XLOC_000395	19.3636	21.1367	19.9097	22.3302	22.6375	TCONS_00000794	scaffold104	5188063	5292981	16548	ENSP00000392862	ENSG00000136536	L1TD1	NO
XLOC_000395	19.3636	21.1367	19.9097	22.3302	22.6375	TCONS_00000794	scaffold104	5188063	5292981	16548	ENSP00000419901	ENSG00000240563	Mar-07	NO
XLOC_000395	19.3636	21.1367	19.9097	22.3302	22.6375	TCONS_00000794	scaffold104	5188063	5292981	16548	ENSP00000419901	ENSG00000240563	L1TD1	NO
XLOC_000395	19.3636	21.1367	19.9097	22.3302	22.6375	TCONS_00000791	scaffold104	5188063	5292981	13135	ENSP00000387238	ENSG00000136536	Mar-07	NO
XLOC_000395	19.3636	21.1367	19.9097	22.3302	22.6375	TCONS_00000791	scaffold104	5188063	5292981	13135	ENSP00000387238	ENSG00000136536	L1TD1	NO
XLOC_000395	19.3636	21.1367	19.9097	22.3302	22.6375	TCONS_00000791	scaffold104	5188063	5292981	13135	ENSP00000259050	ENSG00000136536	Mar-07	NO
XLOC_000395	19.3636	21.1367	19.9097	22.3302	22.6375	TCONS_00000791	scaffold104	5188063	5292981	13135	ENSP00000259050	ENSG00000136536	L1TD1	NO
XLOC_000395	19.3636	21.1367	19.9097	22.3302	22.6375	TCONS_00000791	scaffold104	5188063	5292981	13135	ENSP00000442992	ENSG00000136536	Mar-07	NO
XLOC_000395	19.3636	21.1367	19.9097	22.3302	22.6375	TCONS_00000791	scaffold104	5188063	5292981	13135	ENSP00000442992	ENSG00000136536	L1TD1	NO
XLOC_000395	19.3636	21.1367	19.9097	22.3302	22.6375	TCONS_00000791	scaffold104	5188063	5292981	13135	ENSP00000392862	ENSG00000136536	Mar-07	NO
XLOC_000395	19.3636	21.1367	19.9097	22.3302	22.6375	TCONS_00000791	scaffold104	5188063	5292981	13135	ENSP00000392862	ENSG00000136536	L1TD1	NO
XLOC_000395	19.3636	21.1367	19.9097	22.3302	22.6375	TCONS_00000791	scaffold104	5188063	5292981	13135	ENSP00000419901	ENSG00000240563	Mar-07	NO
XLOC_000395	19.3636	21.1367	19.9097	22.3302	22.6375	TCONS_00000791	scaffold104	5188063	5292981	13135	ENSP00000419901	ENSG00000240563	L1TD1	NO
XLOC_000395	19.3636	21.1367	19.9097	22.3302	22.6375	TCONS_00000787	scaffold104	5188063	5292981	15540	ENSP00000387238	ENSG00000136536	Mar-07	NO
XLOC_000395	19.3636	21.1367	19.9097	22.3302	22.6375	TCONS_00000787	scaffold104	5188063	5292981	15540	ENSP00000387238	ENSG00000136536	L1TD1	NO
XLOC_000395	19.3636	21.1367	19.9097	22.3302	22.6375	TCONS_00000787	scaffold104	5188063	5292981	15540	ENSP00000259050	ENSG00000136536	Mar-07	NO
XLOC_000395	19.3636	21.1367	19.9097	22.3302	22.6375	TCONS_00000787	scaffold104	5188063	5292981	15540	ENSP00000259050	ENSG00000136536	L1TD1	NO
XLOC_000395	19.3636	21.1367	19.9097	22.3302	22.6375	TCONS_00000787	scaffold104	5188063	5292981	15540	ENSP00000442992	ENSG00000136536	Mar-07	NO
XLOC_000395	19.3636	21.1367	19.9097	22.3302	22.6375	TCONS_00000787	scaffold104	5188063	5292981	15540	ENSP00000442992	ENSG00000136536	L1TD1	NO
XLOC_000395	19.3636	21.1367	19.9097	22.3302	22.6375	TCONS_00000787	scaffold104	5188063	5292981	15540	ENSP00000392862	ENSG00000136536	Mar-07	NO
XLOC_000395	19.3636	21.1367	19.9097	22.3302	22.6375	TCONS_00000787	scaffold104	5188063	5292981	15540	ENSP00000392862	ENSG00000136536	L1TD1	NO
XLOC_000395	19.3636	21.1367	19.9097	22.3302	22.6375	TCONS_00000787	scaffold104	5188063	5292981	15540	ENSP00000419901	ENSG00000240563	Mar-07	NO
XLOC_000395	19.3636	21.1367	19.9097	22.3302	22.6375	TCONS_00000787	scaffold104	5188063	5292981	15540	ENSP00000419901	ENSG00000240563	L1TD1	NO
XLOC_000395	19.3636	21.1367	19.9097	22.3302	22.6375	TCONS_00000796	scaffold104	5188063	5292981	13489	ENSP00000387238	ENSG00000136536	Mar-07	NO
XLOC_000395	19.3636	21.1367	19.9097	22.3302	22.6375	TCONS_00000796	scaffold104	5188063	5292981	13489	ENSP00000387238	ENSG00000136536	L1TD1	NO
XLOC_000395	19.3636	21.1367	19.9097	22.3302	22.6375	TCONS_00000796	scaffold104	5188063	5292981	13489	ENSP00000259050	ENSG00000136536	Mar-07	NO
XLOC_000395	19.3636	21.1367	19.9097	22.3302	22.6375	TCONS_00000796	scaffold104	5188063	5292981	13489	ENSP00000259050	ENSG00000136536	L1TD1	NO
XLOC_000395	19.3636	21.1367	19.9097	22.3302	22.6375	TCONS_00000796	scaffold104	5188063	5292981	13489	ENSP00000442992	ENSG00000136536	Mar-07	NO
XLOC_000395	19.3636	21.1367	19.9097	22.3302	22.6375	TCONS_00000796	scaffold104	5188063	5292981	13489	ENSP00000442992	ENSG00000136536	L1TD1	NO
XLOC_000395	19.3636	21.1367	19.9097	22.3302	22.6375	TCONS_00000796	scaffold104	5188063	5292981	13489	ENSP00000392862	ENSG00000136536	Mar-07	NO
XLOC_000395	19.3636	21.1367	19.9097	22.3302	22.6375	TCONS_00000796	scaffold104	5188063	5292981	13489	ENSP00000392862	ENSG00000136536	L1TD1	NO
XLOC_000395	19.3636	21.1367	19.9097	22.3302	22.6375	TCONS_00000796	scaffold104	5188063	5292981	13489	ENSP00000419901	ENSG00000240563	Mar-07	NO
XLOC_000395	19.3636	21.1367	19.9097	22.3302	22.6375	TCONS_00000796	scaffold104	5188063	5292981	13489	ENSP00000419901	ENSG00000240563	L1TD1	NO
XLOC_000395	19.3636	21.1367	19.9097	22.3302	22.6375	TCONS_00000788	scaffold104	5188063	5292981	13975	ENSP00000387238	ENSG00000136536	Mar-07	NO
XLOC_000395	19.3636	21.1367	19.9097	22.3302	22.6375	TCONS_00000788	scaffold104	5188063	5292981	13975	ENSP00000387238	ENSG00000136536	L1TD1	NO
XLOC_000395	19.3636	21.1367	19.9097	22.3302	22.6375	TCONS_00000788	scaffold104	5188063	5292981	13975	ENSP00000259050	ENSG00000136536	Mar-07	NO
XLOC_000395	19.3636	21.1367	19.9097	22.3302	22.6375	TCONS_00000788	scaffold104	5188063	5292981	13975	ENSP00000259050	ENSG00000136536	L1TD1	NO
XLOC_000395	19.3636	21.1367	19.9097	22.3302	22.6375	TCONS_00000788	scaffold104	5188063	5292981	13975	ENSP00000442992	ENSG00000136536	Mar-07	NO
XLOC_000395	19.3636	21.1367	19.9097	22.3302	22.6375	TCONS_00000788	scaffold104	5188063	5292981	13975	ENSP00000442992	ENSG00000136536	L1TD1	NO
XLOC_000395	19.3636	21.1367	19.9097	22.3302	22.6375	TCONS_00000788	scaffold104	5188063	5292981	13975	ENSP00000392862	ENSG00000136536	Mar-07	NO
XLOC_000395	19.3636	21.1367	19.9097	22.3302	22.6375	TCONS_00000788	scaffold104	5188063	5292981	13975	ENSP00000392862	ENSG00000136536	L1TD1	NO
XLOC_000395	19.3636	21.1367	19.9097	22.3302	22.6375	TCONS_00000788	scaffold104	5188063	5292981	13975	ENSP00000419901	ENSG00000240563	Mar-07	NO
XLOC_000395	19.3636	21.1367	19.9097	22.3302	22.6375	TCONS_00000788	scaffold104	5188063	5292981	13975	ENSP00000419901	ENSG00000240563	L1TD1	NO
XLOC_000395	19.3636	21.1367	19.9097	22.3302	22.6375	TCONS_00000793	scaffold104	5188063	5292981	12993	ENSP00000387238	ENSG00000136536	Mar-07	NO
XLOC_000395	19.3636	21.1367	19.9097	22.3302	22.6375	TCONS_00000793	scaffold104	5188063	5292981	12993	ENSP00000387238	ENSG00000136536	L1TD1	NO
XLOC_000395	19.3636	21.1367	19.9097	22.3302	22.6375	TCONS_00000793	scaffold104	5188063	5292981	12993	ENSP00000259050	ENSG00000136536	Mar-07	NO
XLOC_000395	19.3636	21.1367	19.9097	22.3302	22.6375	TCONS_00000793	scaffold104	5188063	5292981	12993	ENSP00000259050	ENSG00000136536	L1TD1	NO
XLOC_000395	19.3636	21.1367	19.9097	22.3302	22.6375	TCONS_00000793	scaffold104	5188063	5292981	12993	ENSP00000442992	ENSG00000136536	Mar-07	NO
XLOC_000395	19.3636	21.1367	19.9097	22.3302	22.6375	TCONS_00000793	scaffold104	5188063	5292981	12993	ENSP00000442992	ENSG00000136536	L1TD1	NO
XLOC_000395	19.3636	21.1367	19.9097	22.3302	22.6375	TCONS_00000793	scaffold104	5188063	5292981	12993	ENSP00000392862	ENSG00000136536	Mar-07	NO
XLOC_000395	19.3636	21.1367	19.9097	22.3302	22.6375	TCONS_00000793	scaffold104	5188063	5292981	12993	ENSP00000392862	ENSG00000136536	L1TD1	NO
XLOC_000395	19.3636	21.1367	19.9097	22.3302	22.6375	TCONS_00000793	scaffold104	5188063	5292981	12993	ENSP00000419901	ENSG00000240563	Mar-07	NO
XLOC_000395	19.3636	21.1367	19.9097	22.3302	22.6375	TCONS_00000793	scaffold104	5188063	5292981	12993	ENSP00000419901	ENSG00000240563	L1TD1	NO
XLOC_000395	19.3636	21.1367	19.9097	22.3302	22.6375	TCONS_00000790	scaffold104	5188063	5292981	13616	ENSP00000387238	ENSG00000136536	Mar-07	NO
XLOC_000395	19.3636	21.1367	19.9097	22.3302	22.6375	TCONS_00000790	scaffold104	5188063	5292981	13616	ENSP00000387238	ENSG00000136536	L1TD1	NO
XLOC_000395	19.3636	21.1367	19.9097	22.3302	22.6375	TCONS_00000790	scaffold104	5188063	5292981	13616	ENSP00000259050	ENSG00000136536	Mar-07	NO
XLOC_000395	19.3636	21.1367	19.9097	22.3302	22.6375	TCONS_00000790	scaffold104	5188063	5292981	13616	ENSP00000259050	ENSG00000136536	L1TD1	NO
XLOC_000395	19.3636	21.1367	19.9097	22.3302	22.6375	TCONS_00000790	scaffold104	5188063	5292981	13616	ENSP00000442992	ENSG00000136536	Mar-07	NO
XLOC_000395	19.3636	21.1367	19.9097	22.3302	22.6375	TCONS_00000790	scaffold104	5188063	5292981	13616	ENSP00000442992	ENSG00000136536	L1TD1	NO
XLOC_000395	19.3636	21.1367	19.9097	22.3302	22.6375	TCONS_00000790	scaffold104	5188063	5292981	13616	ENSP00000392862	ENSG00000136536	Mar-07	NO
XLOC_000395	19.3636	21.1367	19.9097	22.3302	22.6375	TCONS_00000790	scaffold104	5188063	5292981	13616	ENSP00000392862	ENSG00000136536	L1TD1	NO
XLOC_000395	19.3636	21.1367	19.9097	22.3302	22.6375	TCONS_00000790	scaffold104	5188063	5292981	13616	ENSP00000419901	ENSG00000240563	Mar-07	NO
XLOC_000395	19.3636	21.1367	19.9097	22.3302	22.6375	TCONS_00000790	scaffold104	5188063	5292981	13616	ENSP00000419901	ENSG00000240563	L1TD1	NO
XLOC_000395	19.3636	21.1367	19.9097	22.3302	22.6375	TCONS_00000786	scaffold104	5188063	5292981	13274	ENSP00000387238	ENSG00000136536	Mar-07	NO
XLOC_000395	19.3636	21.1367	19.9097	22.3302	22.6375	TCONS_00000786	scaffold104	5188063	5292981	13274	ENSP00000387238	ENSG00000136536	L1TD1	NO
XLOC_000395	19.3636	21.1367	19.9097	22.3302	22.6375	TCONS_00000786	scaffold104	5188063	5292981	13274	ENSP00000259050	ENSG00000136536	Mar-07	NO
XLOC_000395	19.3636	21.1367	19.9097	22.3302	22.6375	TCONS_00000786	scaffold104	5188063	5292981	13274	ENSP00000259050	ENSG00000136536	L1TD1	NO
XLOC_000395	19.3636	21.1367	19.9097	22.3302	22.6375	TCONS_00000786	scaffold104	5188063	5292981	13274	ENSP00000442992	ENSG00000136536	Mar-07	NO
XLOC_000395	19.3636	21.1367	19.9097	22.3302	22.6375	TCONS_00000786	scaffold104	5188063	5292981	13274	ENSP00000442992	ENSG00000136536	L1TD1	NO
XLOC_000395	19.3636	21.1367	19.9097	22.3302	22.6375	TCONS_00000786	scaffold104	5188063	5292981	13274	ENSP00000392862	ENSG00000136536	Mar-07	NO
XLOC_000395	19.3636	21.1367	19.9097	22.3302	22.6375	TCONS_00000786	scaffold104	5188063	5292981	13274	ENSP00000392862	ENSG00000136536	L1TD1	NO
XLOC_000395	19.3636	21.1367	19.9097	22.3302	22.6375	TCONS_00000786	scaffold104	5188063	5292981	13274	ENSP00000419901	ENSG00000240563	Mar-07	NO
XLOC_000395	19.3636	21.1367	19.9097	22.3302	22.6375	TCONS_00000786	scaffold104	5188063	5292981	13274	ENSP00000419901	ENSG00000240563	L1TD1	NO
XLOC_000396	8.91936	10.3525	9.16611	10.6674	9.5682	TCONS_00000805	scaffold104	5791490	6126243	12502	ENSP00000263635	ENSG00000115183	TANC1	NO
XLOC_000396	8.91936	10.3525	9.16611	10.6674	9.5682	TCONS_00000806	scaffold104	5791490	6126243	12495	ENSP00000263635	ENSG00000115183	TANC1	NO
XLOC_000396	8.91936	10.3525	9.16611	10.6674	9.5682	TCONS_00000804	scaffold104	5791490	6126243	11914	ENSP00000263635	ENSG00000115183	TANC1	NO
XLOC_000396	8.91936	10.3525	9.16611	10.6674	9.5682	TCONS_00000807	scaffold104	5791490	6126243	12609	ENSP00000263635	ENSG00000115183	TANC1	NO
XLOC_000396	8.91936	10.3525	9.16611	10.6674	9.5682	TCONS_00000803	scaffold104	5791490	6126243	9319	ENSP00000263635	ENSG00000115183	TANC1	NO
XLOC_000397	18.2493	17.696	21.3873	19.655	16.6903	TCONS_00000809	scaffold104	6234403	6271468	628	ENSP00000479872	ENSG00000163331	DAPL1	NO
XLOC_000397	18.2493	17.696	21.3873	19.655	16.6903	TCONS_00000809	scaffold104	6234403	6271468	628	ENSP00000309538	ENSG00000163331	DAPL1	NO
XLOC_000397	18.2493	17.696	21.3873	19.655	16.6903	TCONS_00000808	scaffold104	6234403	6271468	561	ENSP00000479872	ENSG00000163331	DAPL1	NO
XLOC_000397	18.2493	17.696	21.3873	19.655	16.6903	TCONS_00000808	scaffold104	6234403	6271468	561	ENSP00000309538	ENSG00000163331	DAPL1	NO
XLOC_000398	19.0192	20.3221	19.4089	21.4412	20.5307	TCONS_00000815	scaffold104	6427009	6687337	4660	ENSP00000486320	ENSG00000144283	PKP4	NO
XLOC_000398	19.0192	20.3221	19.4089	21.4412	20.5307	TCONS_00000815	scaffold104	6427009	6687337	4660	ENSP00000374407	ENSG00000144283	PKP4	NO
XLOC_000398	19.0192	20.3221	19.4089	21.4412	20.5307	TCONS_00000815	scaffold104	6427009	6687337	4660	ENSP00000374409	ENSG00000144283	PKP4	NO
XLOC_000398	19.0192	20.3221	19.4089	21.4412	20.5307	TCONS_00000817	scaffold104	6427009	6687337	4596	ENSP00000486320	ENSG00000144283	PKP4	NO
XLOC_000398	19.0192	20.3221	19.4089	21.4412	20.5307	TCONS_00000817	scaffold104	6427009	6687337	4596	ENSP00000374407	ENSG00000144283	PKP4	NO
XLOC_000398	19.0192	20.3221	19.4089	21.4412	20.5307	TCONS_00000817	scaffold104	6427009	6687337	4596	ENSP00000374409	ENSG00000144283	PKP4	NO
XLOC_000398	19.0192	20.3221	19.4089	21.4412	20.5307	TCONS_00000821	scaffold104	6427009	6687337	4483	ENSP00000486320	ENSG00000144283	PKP4	NO
XLOC_000398	19.0192	20.3221	19.4089	21.4412	20.5307	TCONS_00000821	scaffold104	6427009	6687337	4483	ENSP00000374407	ENSG00000144283	PKP4	NO
XLOC_000398	19.0192	20.3221	19.4089	21.4412	20.5307	TCONS_00000821	scaffold104	6427009	6687337	4483	ENSP00000374409	ENSG00000144283	PKP4	NO
XLOC_000398	19.0192	20.3221	19.4089	21.4412	20.5307	TCONS_00000819	scaffold104	6427009	6687337	4604	ENSP00000486320	ENSG00000144283	PKP4	NO
XLOC_000398	19.0192	20.3221	19.4089	21.4412	20.5307	TCONS_00000819	scaffold104	6427009	6687337	4604	ENSP00000374407	ENSG00000144283	PKP4	NO
XLOC_000398	19.0192	20.3221	19.4089	21.4412	20.5307	TCONS_00000819	scaffold104	6427009	6687337	4604	ENSP00000374409	ENSG00000144283	PKP4	NO
XLOC_000398	19.0192	20.3221	19.4089	21.4412	20.5307	TCONS_00000813	scaffold104	6427009	6687337	4459	ENSP00000486320	ENSG00000144283	PKP4	NO
XLOC_000398	19.0192	20.3221	19.4089	21.4412	20.5307	TCONS_00000813	scaffold104	6427009	6687337	4459	ENSP00000374407	ENSG00000144283	PKP4	NO
XLOC_000398	19.0192	20.3221	19.4089	21.4412	20.5307	TCONS_00000813	scaffold104	6427009	6687337	4459	ENSP00000374409	ENSG00000144283	PKP4	NO
XLOC_000398	19.0192	20.3221	19.4089	21.4412	20.5307	TCONS_00000818	scaffold104	6427009	6687337	4662	ENSP00000486320	ENSG00000144283	PKP4	NO
XLOC_000398	19.0192	20.3221	19.4089	21.4412	20.5307	TCONS_00000818	scaffold104	6427009	6687337	4662	ENSP00000374407	ENSG00000144283	PKP4	NO
XLOC_000398	19.0192	20.3221	19.4089	21.4412	20.5307	TCONS_00000818	scaffold104	6427009	6687337	4662	ENSP00000374409	ENSG00000144283	PKP4	NO
XLOC_000398	19.0192	20.3221	19.4089	21.4412	20.5307	TCONS_00000814	scaffold104	6427009	6687337	4629	ENSP00000486320	ENSG00000144283	PKP4	NO
XLOC_000398	19.0192	20.3221	19.4089	21.4412	20.5307	TCONS_00000814	scaffold104	6427009	6687337	4629	ENSP00000374407	ENSG00000144283	PKP4	NO
XLOC_000398	19.0192	20.3221	19.4089	21.4412	20.5307	TCONS_00000814	scaffold104	6427009	6687337	4629	ENSP00000374409	ENSG00000144283	PKP4	NO
XLOC_000398	19.0192	20.3221	19.4089	21.4412	20.5307	TCONS_00000810	scaffold104	6427009	6687337	4578	ENSP00000486320	ENSG00000144283	PKP4	NO
XLOC_000398	19.0192	20.3221	19.4089	21.4412	20.5307	TCONS_00000810	scaffold104	6427009	6687337	4578	ENSP00000374407	ENSG00000144283	PKP4	NO
XLOC_000398	19.0192	20.3221	19.4089	21.4412	20.5307	TCONS_00000810	scaffold104	6427009	6687337	4578	ENSP00000374409	ENSG00000144283	PKP4	NO
XLOC_000398	19.0192	20.3221	19.4089	21.4412	20.5307	TCONS_00000812	scaffold104	6427009	6687337	4386	ENSP00000486320	ENSG00000144283	PKP4	NO
XLOC_000398	19.0192	20.3221	19.4089	21.4412	20.5307	TCONS_00000812	scaffold104	6427009	6687337	4386	ENSP00000374407	ENSG00000144283	PKP4	NO
XLOC_000398	19.0192	20.3221	19.4089	21.4412	20.5307	TCONS_00000812	scaffold104	6427009	6687337	4386	ENSP00000374409	ENSG00000144283	PKP4	NO
XLOC_000398	19.0192	20.3221	19.4089	21.4412	20.5307	TCONS_00000820	scaffold104	6427009	6687337	4574	ENSP00000486320	ENSG00000144283	PKP4	NO
XLOC_000398	19.0192	20.3221	19.4089	21.4412	20.5307	TCONS_00000820	scaffold104	6427009	6687337	4574	ENSP00000374407	ENSG00000144283	PKP4	NO
XLOC_000398	19.0192	20.3221	19.4089	21.4412	20.5307	TCONS_00000820	scaffold104	6427009	6687337	4574	ENSP00000374409	ENSG00000144283	PKP4	NO
XLOC_000398	19.0192	20.3221	19.4089	21.4412	20.5307	TCONS_00000811	scaffold104	6427009	6687337	4518	ENSP00000486320	ENSG00000144283	PKP4	NO
XLOC_000398	19.0192	20.3221	19.4089	21.4412	20.5307	TCONS_00000811	scaffold104	6427009	6687337	4518	ENSP00000374407	ENSG00000144283	PKP4	NO
XLOC_000398	19.0192	20.3221	19.4089	21.4412	20.5307	TCONS_00000811	scaffold104	6427009	6687337	4518	ENSP00000374409	ENSG00000144283	PKP4	NO
XLOC_000398	19.0192	20.3221	19.4089	21.4412	20.5307	TCONS_00000816	scaffold104	6427009	6687337	4566	ENSP00000486320	ENSG00000144283	PKP4	NO
XLOC_000398	19.0192	20.3221	19.4089	21.4412	20.5307	TCONS_00000816	scaffold104	6427009	6687337	4566	ENSP00000374407	ENSG00000144283	PKP4	NO
XLOC_000398	19.0192	20.3221	19.4089	21.4412	20.5307	TCONS_00000816	scaffold104	6427009	6687337	4566	ENSP00000374409	ENSG00000144283	PKP4	NO
XLOC_000399	6.34275	5.51452	5.36861	5.82605	5.59075	TCONS_00000823	scaffold104	7894269	7969779	7452	ENSP00000259056	ENSG00000136542	GALNT5	NO
XLOC_000399	6.34275	5.51452	5.36861	5.82605	5.59075	TCONS_00000824	scaffold104	7894269	7969779	7695	ENSP00000259056	ENSG00000136542	GALNT5	NO
XLOC_000399	6.34275	5.51452	5.36861	5.82605	5.59075	TCONS_00000822	scaffold104	7894269	7969779	7547	ENSP00000259056	ENSG00000136542	GALNT5	NO
XLOC_000399	6.34275	5.51452	5.36861	5.82605	5.59075	TCONS_00000825	scaffold104	7894269	7969779	1633	ENSP00000259056	ENSG00000136542	GALNT5	NO
XLOC_000400	27.9501	27.6154	29.338	26.7712	28.7766	TCONS_00000827	scaffold104	12014579	12126968	3820	ENSP00000315357	ENSG00000177917	ARL6IP6	NO
XLOC_000400	27.9501	27.6154	29.338	26.7712	28.7766	TCONS_00000831	scaffold104	12014579	12126968	4694	ENSP00000315357	ENSG00000177917	ARL6IP6	NO
XLOC_000400	27.9501	27.6154	29.338	26.7712	28.7766	TCONS_00000836	scaffold104	12014579	12126968	9586	ENSP00000315357	ENSG00000177917	ARL6IP6	NO
XLOC_000400	27.9501	27.6154	29.338	26.7712	28.7766	TCONS_00000835	scaffold104	12014579	12126968	2914	ENSP00000315357	ENSG00000177917	ARL6IP6	NO
XLOC_000400	27.9501	27.6154	29.338	26.7712	28.7766	TCONS_00000833	scaffold104	12014579	12126968	2058	ENSP00000315357	ENSG00000177917	ARL6IP6	NO
XLOC_000400	27.9501	27.6154	29.338	26.7712	28.7766	TCONS_00000830	scaffold104	12014579	12126968	4661	ENSP00000315357	ENSG00000177917	ARL6IP6	NO
XLOC_000400	27.9501	27.6154	29.338	26.7712	28.7766	TCONS_00000826	scaffold104	12014579	12126968	2954	ENSP00000315357	ENSG00000177917	ARL6IP6	NO
[truncated: 134,357 more rows]
